# Supplementary material for: Convergence of miRNA Expression Profiling, α-Synuclein Interacton and GWAS in Parkinson's Disease
Source: PLoS One. 2011 Oct 7;6(10):e25443. doi: 10.1371/journal.pone.0025443 (PMC3189215; doi:10.1371/journal.pone.0025443)
Supplement: Table S1 — 959 target genes (662 unique genes) predicted by miRecords for 11 differentially expressed miRNAs. Only genes that are predicted to be targets by at least six softwares are shown. (XLS) [file pone.0025443.s005.xls]

## Sheet: Table S1
	Table S1
	miRNA ID	miRNA accession number	Target gene Refseq	Target gene symbol	Predicted by1
					Dm	MI	mR	MT	mT	NB	PT	P	R	Rh	TS
	miR-335	MIMAT0000765	NM_001967	EIF4A2			X	X			X	X		X	X
			NM_002126	HLF			X	X			X	X		X	X
			NM_002202	ISL1			X	X			X	X		X	X
			NM_002382	MAX			X	X			X	X		X	X
			NM_003344	UBE2H			X	X			X	X		X	X
			NM_004821	HAND1			X	X			X	X		X	X
			NM_006393	NEBL			X	X			X	X		X	X
			NM_014992	DAAM1			X	X			X	X		X	X
			NM_017658	KLHL28			X	X			X	X		X	X
			NM_018287	ARHGAP12			X	X			X	X		X	X
			NM_018364	RSBN1			X	X			X	X		X	X
			NM_024700	SNIP1			X	X			X	X		X	X
			NM_024953	C12orf30			X	X			X	X		X	X
			NM_032569	N-PAC			X	X			X	X		X	X
			NM_033102	SLC45A3			X	X			X	X		X	X
			NM_147190	LASS5			X	X			X	X		X	X
			NM_152271	LONRF1			X	X			X	X		X	X
			NM_173829	SFRS12IP1			X	X			X	X		X	X
	miR-374a	MIMAT0000727	NPT
	miR-199a-3p/	MIMAT0000232	NPT
	miR-199b-3p	MIMAT0004563	NPT
	miR-126*	MIMAT0000444	NPT
	miR-151-3p	MIMAT0000757	NM_000474	TWIST1			X	X			X	X		X	X
			NM_005778	RBM5			X	X			X	X		X	X
			NM_016823	CRK			X	X			X	X		X	X
			NM_199051	FAM5C			X	X			X	X		X	X
	miR-199a-5p	MIMAT0000231	NM_000333	ATXN7			X	X			X	X		X	X
			NM_001001549	GRB10			X	X			X	X		X	X
			NM_001002243	AFTPH			X	X			X	X		X	X
			NM_002419	MAP3K11			X	X			X	X		X	X
			NM_002518	NPAS2			X	X			X	X		X	X
			NM_002874	RAD23B			X	X			X	X		X	X
			NM_002956	CLIP1			X	X			X	X		X	X
			NM_002970	SAT1			X	X			X	X		X	X
			NM_003488	AKAP1			X	X			X	X		X	X
			NM_004795	KL			X	X			X	X		X	X
			NM_005584	MAB21L1			X	X			X	X		X	X
			NM_006241	PPP1R2			X	X			X	X		X	X
			NM_006282	STK4			X	X			X	X		X	X
			NM_006876	B3GNT1			X	X			X	X		X	X
			NM_012156	EPB41L1			X	X			X	X		X	X
			NM_013279	C11orf9			X	X			X	X		X	X
			NM_014246	CELSR1			X	X			X	X		X	X
			NM_016131	RAB10			X	X			X	X		X	X
			NM_019084	CCNJ			X	X			X	X		X	X
			NM_020307	CCNL1			X	X			X	X		X	X
			NM_020689	SLC24A3			X	X			X	X		X	X
			NM_020713	ZNF512B			X	X			X	X		X	X
			NM_020919	ALS2			X	X			X	X		X	X
			NM_144609	CCDC43			X	X			X	X		X	X
			NM_175854	PAN3			X	X			X	X		X	X
			NM_181054	HIF1A			X	X			X	X		X	X
			NM_181459	PAX3			X	X			X	X		X	X
	miR-151-5p	MIMAT0004697	NPT
	miR-126	MIMAT0000445	NPT
	miR-29b	MIMAT0000100	NM_000138	FBN1			X	X			X	X		X	X
			NM_000237	LPL			X	X			X	X		X	X
			NM_000386	BLMH			X	X			X	X		X	X
			NM_000393	COL5A2			X	X			X	X		X	X
			NM_000495	COL4A5			X	X			X	X		X	X
			NM_000555	DCX			X	X			X	X		X	X
			NM_000793	DIO2			X	X			X	X		X	X
			NM_000859	HMGCR			X	X			X	X		X	X
			NM_000943	PPIC			X	X			X	X		X	X
			NM_001069	TUBB2A			X	X			X	X		X	X
			NM_001222	CAMK2G			X	X			X	X		X	X
			NM_001233	CAV2			X	X			X	X		X	X
			NM_001621	AHR			X	X			X	X		X	X
			NM_001844	COL2A1			X	X			X	X		X	X
			NM_001845	COL4A1			X	X			X	X		X	X
			NM_001851	COL9A1			X	X			X	X		X	X
			NM_001854	COL11A1			X	X			X	X		X	X
			NM_001858	COL19A1			X	X			X	X		X	X
			NM_001918	DBT			X	X			X	X		X	X
			NM_002130	HMGCS1			X	X			X	X		X	X
			NM_002202	ISL1			X	X			X	X		X	X
			NM_002482	NASP			X	X			X	X		X	X
			NM_003127	SPTAN1			X	X			X	X		X	X
			NM_003222	TFAP2C			X	X			X	X		X	X
			NM_003463	PTP4A1			X	X			X	X		X	X
			NM_003575	ZNF282			X	X			X	X		X	X
			NM_004136	IREB2			X	X			X	X		X	X
			NM_004242	HMGN3			X	X			X	X		X	X
			NM_004772	C5orf13			X	X			X	X		X	X
			NM_004926	ZFP36L1			X	X			X	X		X	X
			NM_005302	GPR37			X	X			X	X		X	X
			NM_005378	MYCN			X	X			X	X		X	X
			NM_005399	PRKAB2			X	X			X	X		X	X
			NM_005627	SGK1			X	X			X	X		X	X
			NM_005841	SPRY1			X	X			X	X		X	X
			NM_006037	HDAC4			X	X			X	X		X	X
			NM_006332	IFI30			X	X			X	X		X	X
			NM_006874	ELF2			X	X			X	X		X	X
			NM_006892	DNMT3B			X	X			X	X		X	X
			NM_012257	HBP1			X	X			X	X		X	X
			NM_014035	SNX24			X	X			X	X		X	X
			NM_014488	RAB30			X	X			X	X		X	X
			NM_014554	SENP1			X	X			X	X		X	X
			NM_014614	PSME4			X	X			X	X		X	X
			NM_014918	CHSY1			X	X			X	X		X	X
			NM_015294	TRIM37			X	X			X	X		X	X
			NM_015457	ZDHHC5			X	X			X	X		X	X
			NM_015719	COL5A3			X	X			X	X		X	X
			NM_016094	COMMD2			X	X			X	X		X	X
			NM_016205	PDGFC			X	X			X	X		X	X
			NM_017635	SUV420H1			X	X			X	X		X	X
			NM_018416	FOXJ2			X	X			X	X		X	X
			NM_018667	SMPD3			X	X			X	X		X	X
			NM_018898	PCDHAC1			X	X			X	X		X	X
			NM_018899	PCDHAC2			X	X			X	X		X	X
			NM_018900	PCDHA1			X	X			X	X		X	X
			NM_018901	PCDHA10			X	X			X	X		X	X
			NM_018903	PCDHA12			X	X			X	X		X	X
			NM_018904	PCDHA13			X	X			X	X		X	X
			NM_018905	PCDHA2			X	X			X	X		X	X
			NM_018907	PCDHA4			X	X			X	X		X	X
			NM_018908	PCDHA5			X	X			X	X		X	X
			NM_018910	PCDHA7			X	X			X	X		X	X
			NM_018992	KCTD5			X	X			X	X		X	X
			NM_019063	EML4			X	X			X	X		X	X
			NM_020133	AGPAT4			X	X			X	X		X	X
			NM_020443	NAV1			X	X			X	X		X	X
			NM_020801	ARRDC3			X	X			X	X		X	X
			NM_021101	CLDN1			X	X			X	X		X	X
			NM_021159	RAP1GDS1			X	X			X	X		X	X
			NM_021643	TRIB2			X	X			X	X		X	X
			NM_022443	MLF1			X	X			X	X		X	X
			NM_022462	HIF3A			X	X			X	X		X	X
			NM_022552	DNMT3A		X		X			X	X		X	X
			NM_022780	RMND5A			X	X			X	X		X	X
			NM_022893	BCL11A			X	X			X	X		X	X
			NM_030625	TET1			X	X			X	X		X	X
			NM_030816	ANKRD13C			X	X			X	X		X	X
			NM_032588	TRIM63			X	X			X	X		X	X
			NM_032822	FAM136A			X	X			X	X		X	X
			NM_052818	N4BP2L1			X	X			X	X		X	X
			NM_053002	MED12L			X	X			X	X		X	X
			NM_138390	TMEM169			X	X			X	X		X	X
			NM_145117	NAV2			X	X			X	X		X	X
			NM_152400	C4orf32			X	X			X	X		X	X
			NM_152424	FAM123B			X	X			X	X		X	X
			NM_152493	ZNF362			X	X			X	X		X	X
			NM_152527	SLC16A14			X	X			X	X		X	X
			NM_152624	DCP2			X	X			X	X		X	X
			NM_152678	FAM116A			X	X			X	X		X	X
			NM_173683	XKR6			X	X			X	X		X	X
			NM_175848	DNMT3B			X	X			X	X	X	X
			NM_181354	OXR1			X	X			X	X		X	X
			NM_182920	ADAMTS9			X	X			X	X		X	X
			NM_198337	INSIG1			X	X			X	X		X	X
	miR-147	MIMAT0000251	NPT
	miR-28-5p	MIMAT0000085	NM_000539	RHO			X	X			X	X		X	X
			NM_001427	EN2			X	X			X	X		X	X
			NM_005522	HOXA1			X	X			X	X		X	X
			NM_006766	MYST3			X	X			X	X		X	X
			NM_014686	KIAA0355			X	X			X	X		X	X
			NM_031477	YPEL3			X	X			X	X		X	X
	miR-30b	MIMAT0000420	NM_000170	GLDC			X	X			X	X		X	X
			NM_000210	ITGA6			X	X			X	X		X	X
			NM_000232	SGCB			X	X			X	X		X	X
			NM_000346	SOX9			X	X			X	X		X	X
			NM_000575	IL1A			X	X			X	X		X	X
			NM_000945	PPP3R1			X	X			X	X		X	X
			NM_001001330	REEP3			X	X			X	X		X	X
			NM_001001331	ATP2B2			X	X			X	X		X	X
			NM_001001549	GRB10			X	X			X	X		X	X
			NM_001001890	RUNX1			X	X			X	X		X	X
			NM_001002257	LYCAT			X	X			X	X		X	X
			NM_001004317	LIN28B			X	X			X	X		X	X
			NM_001105	ACVR1			X	X			X	X		X	X
			NM_001198	PRDM1			X	X			X	X		X	X
			NM_001241	CCNT2			X	X			X	X		X	X
			NM_001407	CELSR3			X	X			X	X		X	X
			NM_001682	ATP2B1			X	X			X	X		X	X
			NM_001717	BNC1			X	X			X	X		X	X
			NM_001742	CALCR			X	X			X	X		X	X
			NM_001980	STX2			X	X			X	X		X	X
			NM_002070	GNAI2			X	X			X	X		X	X
			NM_002480	PPP1R12A			X	X			X	X		X	X
			NM_002544	OMG			X	X			X	X		X	X
			NM_002628	PFN2			X	X			X	X		X	X
			NM_002687	PNN			X	X			X	X		X	X
			NM_002811	PSMD7			X	X			X	X		X	X
			NM_002874	RAD23B			X	X			X	X		X	X
			NM_002892	ARID4A			X	X			X	X		X	X
			NM_003043	SLC6A6			X	X			X	X		X	X
			NM_003149	STAC			X	X			X	X		X	X
			NM_003345	UBE2I			X	X			X	X		X	X
			NM_003406	YWHAZ			X	X			X	X		X	X
			NM_003463	PTP4A1			X	X			X	X		X	X
			NM_003489	NRIP1			X	X			X	X		X	X
			NM_003615	SLC4A7			X	X			X	X		X	X
			NM_003654	CHST1			X	X			X	X		X	X
			NM_003692	TMEFF1			X	X			X	X		X	X
			NM_003716	CADPS			X	X			X	X		X	X
			NM_003728	UNC5C			X	X			X	X		X	X
			NM_003766	BECN1			X	X			X	X		X	X
			NM_003858	CCNK			X	X			X	X		X	X
			NM_003955	SOCS3			X	X			X	X		X	X
			NM_004040	RHOB			X	X			X	X		X	X
			NM_004165	RRAD			X	X			X	X		X	X
			NM_004326	BCL9			X	X			X	X		X	X
			NM_004331	BNIP3L			X	X			X	X		X	X
			NM_004449	ERG			X	X			X	X		X	X
			NM_004472	FOXD1			X	X			X	X		X	X
			NM_004481	GALNT2			X	X			X	X		X	X
			NM_004482	GALNT3			X	X			X	X		X	X
			NM_004736	XPR1			X	X			X	X		X	X
			NM_004737	LARGE			X	X			X	X		X	X
			NM_004849	ATG5			X	X			X	X		X	X
			NM_005159	ACTC1			X	X			X	X		X	X
			NM_005203	COL13A1			X	X			X	X		X	X
			NM_005249	FOXG1			X	X			X	X		X	X
			NM_005316	GTF2H1			X	X			X	X		X	X
			NM_005522	HOXA1			X	X			X	X		X	X
			NM_005596	NFIB			X	X			X	X		X	X
			NM_005664	MKRN3			X	X			X	X		X	X
			NM_005668	ST8SIA4			X	X			X	X		X	X
			NM_005736	ACTR1A			X	X			X	X		X	X
			NM_005824	LRRC17			X	X			X	X		X	X
			NM_005885	2009-03-06			X	X			X	X		X	X
			NM_005911	MAT2A			X	X			X	X		X	X
			NM_005985	SNAI1			X	X			X	X		X	X
			NM_006007	ZFAND5			X	X			X	X		X	X
			NM_006080	SEMA3A			X	X			X	X		X	X
			NM_006135	CAPZA1			X	X			X	X		X	X
			NM_006154	NEDD4			X	X			X	X		X	X
			NM_006364	SEC23A			X	X			X	X		X	X
			NM_006459	ERLIN1			X	X			X	X		X	X
			NM_006599	NFAT5			X	X			X	X		X	X
			NM_006754	SYPL1			X	X			X	X		X	X
			NM_007185	TNRC4			X	X			X	X		X	X
			NM_012081	ELL2			X	X			X	X		X	X
			NM_012137	DDAH1			X	X			X	X		X	X
			NM_012238	SIRT1			X	X			X	X		X	X
			NM_012287	CENTB2			X	X			X	X		X	X
			NM_012329	MMD			X	X			X	X		X	X
			NM_013233	STK39			X	X			X	X		X	X
			NM_013450	BAZ2B			X	X			X	X		X	X
			NM_014021	SSX2IP			X	X			X	X		X	X
			NM_014043	CHMP2B			X	X			X	X		X	X
			NM_014243	ADAMTS3			X	X			X	X		X	X
			NM_014458	KLHL20			X	X			X	X		X	X
			NM_014494	TNRC6A			X	X			X	X		X	X
			NM_014577	BRD1			X	X			X	X		X	X
			NM_014757	MAML1			X	X			X	X		X	X
			NM_014790	JAKMIP2			X	X			X	X		X	X
			NM_014839	LPPR4			X	X			X	X		X	X
			NM_014876	JOSD1			X	X			X	X		X	X
			NM_014907	FRMPD1			X	X			X	X		X	X
			NM_015001	SPEN			X	X			X	X		X	X
			NM_015008	TMCC1			X	X			X	X		X	X
			NM_015215	CAMTA1			X	X			X	X		X	X
			NM_015236	LPHN3			X	X			X	X		X	X
			NM_015268	DNAJC13			X	X			X	X		X	X
			NM_015277	NEDD4L			X	X			X	X		X	X
			NM_015285	WDR7			X	X			X	X		X	X
			NM_015361	R3HDM1			X	X			X	X		X	X
			NM_015375	RIPK5			X	X			X	X		X	X
			NM_015497	TMEM87A			X	X			X	X		X	X
			NM_015509	NECAP1			X	X			X	X		X	X
			NM_015527	TBC1D10B			X	X			X	X		X	X
			NM_015554	GLCE			X	X			X	X		X	X
			NM_015575	GIGYF2			X	X			X	X		X	X
			NM_015630	EPC2			X	X			X	X		X	X
			NM_016021	UBE2J1			X	X			X	X		X	X
			NM_016076	FAM152A			X	X			X	X		X	X
			NM_016084	RASD1			X	X			X	X		X	X
			NM_016131	RAB10			X	X			X	X		X	X
			NM_016374	ARID4B			X	X			X	X		X	X
			NM_016620	ZNF644			X	X			X	X		X	X
			NM_017742	ZCCHC2			X	X			X	X		X	X
			NM_017780	CHD7			X	X			X	X		X	X
			NM_018103	LRRC8D			X	X			X	X		X	X
			NM_018325	C9orf72			X	X			X	X		X	X
			NM_018388	MBNL3			X	X			X	X		X	X
			NM_018976	SLC38A2			X	X			X	X		X	X
			NM_019058	DDIT4			X	X			X	X		X	X
			NM_019074	DLL4			X	X			X	X		X	X
			NM_020390	EIF5A2			X	X			X	X		X	X
			NM_020423	SCYL3			X	X			X	X		X	X
			NM_020432	PHTF2			X	X			X	X		X	X
			NM_020438	DOLPP1			X	X			X	X		X	X
			NM_020440	PTGFRN			X	X			X	X		X	X
			NM_020474	GALNT1			X	X			X	X		X	X
			NM_020673	RAB22A			X	X			X	X		X	X
			NM_020870	SH3RF1			X	X			X	X		X	X
			NM_020927	KIAA1576			X	X			X	X		X	X
			NM_020935	USP37			X	X			X	X		X	X
			NM_021012	KCNJ12			X	X			X	X		X	X
			NM_021183	RAP2C			X	X			X	X		X	X
			NM_021914	CFL2			X	X			X	X		X	X
			NM_021958	HLX			X	X			X	X		X	X
			NM_022037	TIA1			X	X			X	X		X	X
			NM_022133	SNX16			X	X			X	X		X	X
			NM_022552	DNMT3A			X	X			X	X		X	X
			NM_022771	TBC1D15			X	X			X	X		X	X
			NM_022817	PER2			X	X			X	X		X	X
			NM_022898	BCL11B			X	X			X	X		X	X
			NM_024513	FYCO1			X	X			X	X		X	X
			NM_024674	LIN28			X	X			X	X		X	X
			NM_024953	C12orf30			X	X			X	X		X	X
			NM_025191	EDEM3			X	X			X	X		X	X
			NM_031442	TMEM47			X	X			X	X		X	X
			NM_032047	B3GNT5			X	X			X	X		X	X
			NM_032233	SETD3			X	X			X	X		X	X
			NM_032246	MEX3B			X	X			X	X		X	X
			NM_033083	EAF1			X	X			X	X		X	X
			NM_033274	ADAM19			X	X			X	X		X	X
			NM_054111	IHPK3			X	X			X	X		X	X
			NM_058237	KIAA1622			X	X			X	X		X	X
			NM_080678	UBE2F			X	X			X	X		X	X
			NM_080764	ZNF280B			X	X			X	X		X	X
			NM_080821	C20orf108			X	X			X	X		X	X
			NM_080836	STK35			X	X			X	X		X	X
			NM_144609	CCDC43			X	X			X	X		X	X
			NM_152522	ARL6IP6			X	X			X	X		X	X
			NM_152622	MIER3			X	X			X	X		X	X
			NM_152758	YTHDF3			X	X			X	X		X	X
			NM_153634	CPNE8			X	X			X	X		X	X
			NM_153690	FAM43A			X	X			X	X		X	X
			NM_153702	ELMOD2			X	X			X	X		X	X
			NM_172128	CAMK2D			X	X			X	X		X	X
			NM_173475	DCUN1D3			X	X			X	X		X	X
			NM_173510	CCDC117			X	X			X	X		X	X
			NM_173517	VKORC1L1			X	X			X	X		X	X
			NM_173797	PAPD4			X	X			X	X		X	X
			NM_174921	C4orf34			X	X			X	X		X	X
			NM_178566	ZDHHC21			X	X			X	X		X	X
			NM_178812	MTDH			X	X			X	X		X	X
			NM_199324	OTUD4			X	X			X	X		X	X
			NM_207015	NAALADL2			X	X			X	X		X	X
	miR-374b	MIMAT0004955	NPT
	miR-19b	MIMAT0000074	NM_000125	ESR1			X	X			X	X		X	X
			NM_000165	GJA1			X	X			X	X		X	X
			NM_000332	ATXN1			X	X			X	X		X	X
			NM_000598	IGFBP3			X	X			X	X		X	X
			NM_000719	CACNA1C			X	X			X	X		X	X
			NM_000876	IGF2R			X	X			X	X		X	X
			NM_000883	IMPDH1			X	X			X	X		X	X
			NM_000891	KCNJ2			X	X			X	X		X	X
			NM_001001330	REEP3			X	X			X	X		X	X
			NM_001001331	ATP2B2			X	X			X	X		X	X
			NM_001001928	PPARA			X	X			X	X		X	X
			NM_001002243	AFTPH			X	X			X	X		X	X
			NM_001002860	BTBD7			X	X			X	X		X	X
			NM_001004106	GRK6			X	X			X	X		X	X
			NM_001092	ABR			X	X			X	X		X	X
			NM_001156	ANXA7			X	X			X	X		X	X
			NM_001204	BMPR2			X	X			X	X		X	X
			NM_001390	DTNA			X	X			X	X		X	X
			NM_001584	MPPED2			X	X			X	X		X	X
			NM_001693	ATP6V1B2			X	X			X	X		X	X
			NM_001759	CCND2			X	X			X	X		X	X
			NM_002024	FMR1			X	X			X	X		X	X
			NM_002222	ITPR1			X	X			X	X		X	X
			NM_002233	KCNA4			X	X			X	X		X	X
			NM_002267	KPNA3			X	X			X	X		X	X
			NM_002500	NEUROD1			X	X			X	X		X	X
			NM_002518	NPAS2			X	X			X	X		X	X
			NM_002897	RBMS1			X	X			X	X		X	X
			NM_002956	CLIP1			X	X			X	X		X	X
			NM_003070	SMARCA2			X	X			X	X		X	X
			NM_003185	TAF4			X	X			X	X		X	X
			NM_003245	TGM3			X	X			X	X		X	X
			NM_003272	GPR137B			X	X			X	X		X	X
			NM_003390	WEE1			X	X			X	X		X	X
			NM_003629	PIK3R3			X	X			X	X		X	X
			NM_003654	CHST1			X	X			X	X		X	X
			NM_003896	ST3GAL5			X	X			X	X		X	X
			NM_003972	BTAF1			X	X			X	X		X	X
			NM_004040	RHOB			X	X			X	X		X	X
			NM_004293	GDA			X	X			X	X		X	X
			NM_004299	ABCB7			X	X			X	X		X	X
			NM_004443	EPHB3			X	X			X	X		X	X
			NM_004458	ACSL4			X	X			X	X		X	X
			NM_004459	BPTF			X	X			X	X		X	X
			NM_004505	USP6			X	X			X	X		X	X
			NM_004859	CLTC			X	X			X	X		X	X
			NM_004869	VPS4B			X	X			X	X		X	X
			NM_004898	CLOCK			X	X			X	X		X	X
			NM_004992	MECP2			X	X			X	X		X	X
			NM_005112	WDR1			X	X			X	X		X	X
			NM_005230	ELK3			X	X			X	X		X	X
			NM_005502	ABCA1			X	X			X	X		X	X
			NM_005627	SGK1			X	X			X	X		X	X
			NM_005935	AFF1			X	X			X	X		X	X
			NM_006352	ZNF238			X	X			X	X		X	X
			NM_006421	ARFGEF1			X	X			X	X		X	X
			NM_006464	TGOLN2			X	X			X	X		X	X
			NM_006526	ZNF217			X	X			X	X		X	X
			NM_006544	EXOC5			X	X			X	X		X	X
			NM_006624	ZMYND11			X	X			X	X		X	X
			NM_006813	PNRC1			X	X			X	X		X	X
			NM_007023	RAPGEF4			X	X			X	X		X	X
			NM_007054	KIF3A			X	X			X	X		X	X
			NM_007106	UBL3			X	X			X	X		X	X
			NM_012081	ELL2			X	X			X	X		X	X
			NM_012082	ZFPM2			X	X			X	X		X	X
			NM_012180	FBXO8			X	X			X	X		X	X
			NM_012257	HBP1			X	X			X	X		X	X
			NM_013354	CNOT7			X	X			X	X		X	X
			NM_014372	RNF11			X	X			X	X		X	X
			NM_014382	ATP2C1			X	X			X	X		X	X
			NM_014810	CEP350			X	X			X	X		X	X
			NM_014849	SV2A			X	X			X	X		X	X
			NM_014924	KIAA0831			X	X			X	X		X	X
			NM_014991	WDFY3			X	X			X	X		X	X
			NM_015049	TRAK2			X	X			X	X		X	X
			NM_015149	RGL1			X	X			X	X		X	X
			NM_015170	SULF1			X	X			X	X		X	X
			NM_015193	ARC			X	X			X	X		X	X
			NM_015215	CAMTA1			X	X			X	X		X	X
			NM_015339	ADNP			X	X			X	X		X	X
			NM_015447	CAMSAP1			X	X			X	X		X	X
			NM_015541	LRIG1			X	X			X	X		X	X
			NM_015955	MEMO1			X	X			X	X		X	X
			NM_015995	KLF13			X	X			X	X		X	X
			NM_016315	GULP1			X	X			X	X		X	X
			NM_016472	C14orf129			X	X			X	X		X	X
			NM_016530	RAB8B			X	X			X	X		X	X
			NM_017610	RNF111			X	X			X	X		X	X
			NM_017753	RP11-35N6.1			X	X			X	X		X	X
			NM_017778	WHSC1L1			X	X			X	X		X	X
			NM_017880	C2orf42			X	X			X	X		X	X
			NM_017974	ATG16L1			X	X			X	X		X	X
			NM_018043	TMEM16A			X	X			X	X		X	X
			NM_018263	ASXL2			X	X			X	X		X	X
			NM_018898	PCDHAC1			X	X			X	X		X	X
			NM_018899	PCDHAC2			X	X			X	X		X	X
			NM_018900	PCDHA1			X	X			X	X		X	X
			NM_018904	PCDHA13			X	X			X	X		X	X
			NM_018905	PCDHA2			X	X			X	X		X	X
			NM_018906	PCDHA3			X	X			X	X		X	X
			NM_018907	PCDHA4			X	X			X	X		X	X
			NM_018908	PCDHA5			X	X			X	X		X	X
			NM_018909	PCDHA6			X	X			X	X		X	X
			NM_018910	PCDHA7			X	X			X	X		X	X
			NM_018993	RIN2			X	X			X	X		X	X
			NM_018999	KIAA1128			X	X			X	X		X	X
			NM_019613	WDR45L			X	X			X	X		X	X
			NM_020168	PAK6			X	X			X	X		X	X
			NM_020432	PHTF2			X	X			X	X		X	X
			NM_020689	SLC24A3			X	X			X	X		X	X
			NM_020801	ARRDC3			X	X			X	X		X	X
			NM_020856	TSHZ3			X	X			X	X		X	X
			NM_021814	ELOVL5			X	X			X	X		X	X
			NM_022037	TIA1			X	X			X	X		X	X
			NM_022080	NAPB			X	X			X	X		X	X
			NM_022138	SMOC2			X	X			X	X		X	X
			NM_022374	ARL6IP2			X	X			X	X		X	X
			NM_023929	ZBTB10			X	X			X	X		X	X
			NM_024490	ATP10A			X	X			X	X		X	X
			NM_024680	E2F8			X	X			X	X		X	X
			NM_024692	CLIP4			X	X			X	X		X	X
			NM_024700	SNIP1			X	X			X	X		X	X
			NM_025187	C16orf70			X	X			X	X		X	X
			NM_030962	SBF2			X	X			X	X		X	X
			NM_032160	DSEL			X	X			X	X		X	X
			NM_032505	KBTBD8			X	X			X	X		X	X
			NM_032582	USP32			X	X			X	X		X	X
			NM_032961	PCDH10			X	X			X	X		X	X
			NM_080836	STK35			X	X			X	X		X	X
			NM_139014	MAPK14			X	X			X	X		X	X
			NM_144599	NIPA1			X	X			X	X		X	X
			NM_144720	JAKMIP1			X	X			X	X		X	X
			NM_144726	RNF145			X	X			X	X		X	X
			NM_152678	FAM116A			X	X			X	X		X	X
			NM_152716	PATL1			X	X			X	X		X	X
			NM_153685	C12orf53			X	X			X	X		X	X
			NM_153690	FAM43A			X	X			X	X		X	X
			NM_153812	PHF13			X	X			X	X		X	X
			NM_173582	PGM2L1			X	X			X	X		X	X
			NM_182511	CBLN2			X	X			X	X		X	X
			NM_198859	PRICKLE2			X	X			X	X		X	X
			NM_199355	ADAMTS18			X	X			X	X		X	X
			NM_206854	QKI			X	X			X	X		X	X
			NM_207371	C10orf140			X	X			X	X		X	X
	miR-30c	MIMAT0000244	NM_000170	GLDC			X	X			X	X		X	X
			NM_000210	ITGA6			X	X			X	X		X	X
			NM_000346	SOX9			X	X			X	X		X	X
			NM_000555	DCX			X	X			X	X		X	X
			NM_000842	GRM5			X	X			X	X		X	X
			NM_000945	PPP3R1			X	X			X	X		X	X
			NM_000949	PRLR			X	X			X	X		X	X
			NM_001001330	REEP3			X	X			X	X		X	X
			NM_001001331	ATP2B2			X	X			X	X		X	X
			NM_001001549	GRB10			X	X			X	X		X	X
			NM_001001890	RUNX1			X	X			X	X		X	X
			NM_001002257	LYCAT			X	X			X	X		X	X
			NM_001004317	LIN28B			X	X			X	X		X	X
			NM_001105	ACVR1			X	X			X	X		X	X
			NM_001241	CCNT2			X	X			X	X		X	X
			NM_001407	CELSR3			X	X			X	X		X	X
			NM_001717	BNC1			X	X			X	X		X	X
			NM_002460	IRF4			X	X			X	X		X	X
			NM_002480	PPP1R12A			X	X			X	X		X	X
			NM_002526	NT5E			X	X			X	X		X	X
			NM_002687	PNN			X	X			X	X		X	X
			NM_002892	ARID4A			X	X			X	X		X	X
			NM_003043	SLC6A6			X	X			X	X		X	X
			NM_003112	SP4			X	X			X	X		X	X
			NM_003345	UBE2I			X	X			X	X		X	X
			NM_003406	YWHAZ			X	X			X	X		X	X
			NM_003463	PTP4A1			X	X			X	X		X	X
			NM_003489	NRIP1			X	X			X	X		X	X
			NM_003692	TMEFF1			X	X			X	X		X	X
			NM_003716	CADPS			X	X			X	X		X	X
			NM_003728	UNC5C			X	X			X	X		X	X
			NM_003955	SOCS3			X	X			X	X		X	X
			NM_004040	RHOB			X	X			X	X		X	X
			NM_004171	SLC1A2			X	X			X	X		X	X
			NM_004209	SYNGR3			X	X			X	X		X	X
			NM_004326	BCL9			X	X			X	X		X	X
			NM_004331	BNIP3L			X	X			X	X		X	X
			NM_004460	FAP			X	X			X	X		X	X
			NM_004472	FOXD1			X	X			X	X		X	X
			NM_004481	GALNT2			X	X			X	X		X	X
			NM_004482	GALNT3			X	X			X	X		X	X
			NM_004736	XPR1			X	X			X	X		X	X
			NM_004737	LARGE			X	X			X	X		X	X
			NM_005159	ACTC1			X	X			X	X		X	X
			NM_005203	COL13A1			X	X			X	X		X	X
			NM_005249	FOXG1			X	X			X	X		X	X
			NM_005316	GTF2H1			X	X			X	X		X	X
			NM_005522	HOXA1			X	X			X	X		X	X
			NM_005596	NFIB			X	X			X	X		X	X
			NM_005664	MKRN3			X	X			X	X		X	X
			NM_005736	ACTR1A			X	X			X	X		X	X
			NM_005824	LRRC17			X	X			X	X		X	X
			NM_005911	MAT2A			X	X			X	X		X	X
			NM_005985	SNAI1			X	X			X	X		X	X
			NM_006007	ZFAND5			X	X			X	X		X	X
			NM_006080	SEMA3A			X	X			X	X		X	X
			NM_006135	CAPZA1			X	X			X	X		X	X
			NM_006154	NEDD4			X	X			X	X		X	X
			NM_006186	NR4A2			X	X			X	X		X	X
			NM_006264	PTPN13			X	X			X	X		X	X
			NM_006375	ENOX2			X	X			X	X		X	X
			NM_006459	ERLIN1			X	X			X	X		X	X
			NM_006599	NFAT5			X	X			X	X		X	X
			NM_006699	MAN1A2			X	X			X	X		X	X
			NM_012137	DDAH1			X	X			X	X		X	X
			NM_012287	CENTB2			X	X			X	X		X	X
			NM_012465	TLL2			X	X			X	X		X	X
			NM_013233	STK39			X	X			X	X		X	X
			NM_013450	BAZ2B			X	X			X	X		X	X
			NM_014021	SSX2IP			X	X			X	X		X	X
			NM_014043	CHMP2B			X	X			X	X		X	X
			NM_014191	SCN8A			X	X			X	X		X	X
			NM_014203	AP2A1			X	X			X	X		X	X
			NM_014243	ADAMTS3			X	X			X	X		X	X
			NM_014790	JAKMIP2			X	X			X	X		X	X
			NM_014839	LPPR4			X	X			X	X		X	X
			NM_015001	SPEN			X	X			X	X		X	X
			NM_015008	TMCC1			X	X			X	X		X	X
			NM_015215	CAMTA1			X	X			X	X		X	X
			NM_015236	LPHN3			X	X			X	X		X	X
			NM_015268	DNAJC13			X	X			X	X		X	X
			NM_015285	WDR7			X	X			X	X		X	X
			NM_015375	RIPK5			X	X			X	X		X	X
			NM_015497	TMEM87A			X	X			X	X		X	X
			NM_015509	NECAP1			X	X			X	X		X	X
			NM_015527	TBC1D10B			X	X			X	X		X	X
			NM_015554	GLCE			X	X			X	X		X	X
			NM_015575	GIGYF2			X	X			X	X		X	X
			NM_016021	UBE2J1			X	X			X	X		X	X
			NM_016061	YPEL5			X	X			X	X		X	X
			NM_016076	FAM152A			X	X			X	X		X	X
			NM_016084	RASD1			X	X			X	X		X	X
			NM_016131	RAB10			X	X			X	X		X	X
			NM_016374	ARID4B			X	X			X	X		X	X
			NM_017423	GALNT7			X	X			X	X		X	X
			NM_017714	TASP1			X	X			X	X		X	X
			NM_017742	ZCCHC2			X	X			X	X		X	X
			NM_018103	LRRC8D			X	X			X	X		X	X
			NM_019849	SLC7A10			X	X			X	X		X	X
			NM_020390	EIF5A2			X	X			X	X		X	X
			NM_020432	PHTF2			X	X			X	X		X	X
			NM_020440	PTGFRN			X	X			X	X		X	X
			NM_020474	GALNT1			X	X			X	X		X	X
			NM_020673	RAB22A			X	X			X	X		X	X
			NM_020860	STIM2			X	X			X	X		X	X
			NM_020870	SH3RF1			X	X			X	X		X	X
			NM_020927	KIAA1576			X	X			X	X		X	X
			NM_020935	USP37			X	X			X	X		X	X
			NM_021012	KCNJ12			X	X			X	X		X	X
			NM_021914	CFL2			X	X			X	X		X	X
			NM_022552	DNMT3A			X	X			X	X		X	X
			NM_022765	MICAL1			X	X			X	X		X	X
			NM_022817	PER2			X	X			X	X		X	X
			NM_022898	BCL11B			X	X			X	X		X	X
			NM_024513	FYCO1			X	X			X	X		X	X
			NM_024953	C12orf30			X	X			X	X		X	X
			NM_025191	EDEM3			X	X			X	X		X	X
			NM_032047	B3GNT5			X	X			X	X		X	X
			NM_032217	ANKRD17			X	X			X	X		X	X
			NM_032268	ZNRF1			X	X			X	X		X	X
			NM_032373	PCGF5			X	X			X	X		X	X
			NM_032632	PAPOLA			X	X			X	X		X	X
			NM_032961	PCDH10			X	X			X	X		X	X
			NM_033083	EAF1			X	X			X	X		X	X
			NM_080836	STK35			X	X			X	X		X	X
			NM_147189	FAM110B			X	X			X	X		X	X
			NM_152522	ARL6IP6			X	X			X	X		X	X
			NM_152622	MIER3			X	X			X	X		X	X
			NM_153634	CPNE8			X	X			X	X		X	X
			NM_153690	FAM43A			X	X			X	X		X	X
			NM_153702	ELMOD2			X	X			X	X		X	X
			NM_172128	CAMK2D			X	X			X	X		X	X
			NM_173475	DCUN1D3			X	X			X	X		X	X
			NM_173510	CCDC117			X	X			X	X		X	X
			NM_173517	VKORC1L1			X	X			X	X		X	X
			NM_173560	RFXDC1			X	X			X	X		X	X
			NM_178566	ZDHHC21			X	X			X	X		X	X
			NM_198686	RAB15			X	X			X	X		X	X
			NM_199324	OTUD4			X	X			X	X		X	X
			NM_207015	NAALADL2			X	X			X	X		X	X
	miR-29c	MIMAT0000681	NM_000089	COL1A2		X	X	X			X	X	X	X	X
			NM_000090	COL3A1		X	X	X			X	X	X	X	X
			NM_000088	COL1A1		X	X				X	X	X	X	X
			NM_001846	COL4A2		X	X	X			X	X		X	X
			NM_003211	TDG		X		X			X	X	X	X	X
			NM_015457	ZDHHC5			X	X			X	X		X	X
			NM_018910	PCDHA7			X	X			X	X		X	X
			NM_014918	CHSY1			X	X			X	X		X	X
			NM_018911	PCDHA8			X	X			X	X		X	X
			NM_020133	AGPAT4			X	X			X	X		X	X
			NM_020443	NAV1			X	X			X	X		X	X
			NM_020801	ARRDC3			X	X			X	X		X	X
			NM_021101	CLDN1			X	X			X	X		X	X
			NM_021159	RAP1GDS1			X	X			X	X		X	X
			NM_021643	TRIB2			X	X			X	X		X	X
			NM_022443	MLF1			X	X			X	X		X	X
			NM_022462	HIF3A			X	X			X	X		X	X
			NM_018909	PCDHA6			X	X			X	X		X	X
			NM_018906	PCDHA3			X	X			X	X		X	X
			NM_015719	COL5A3			X	X			X	X		X	X
			NM_017544	NKRF			X	X			X	X		X	X
			NM_017635	SUV420H1			X	X			X	X		X	X
			NM_018416	FOXJ2			X	X			X	X		X	X
			NM_018667	SMPD3			X	X			X	X		X	X
			NM_018898	PCDHAC1			X	X			X	X		X	X
			NM_018899	PCDHAC2			X	X			X	X		X	X
			NM_018900	PCDHA1			X	X			X	X		X	X
			NM_018901	PCDHA10			X	X			X	X		X	X
			NM_015435	RNF19A			X	X			X	X		X	X
			NM_018905	PCDHA2			X	X			X	X		X	X
			NM_018903	PCDHA12			X	X			X	X		X	X
			NM_022552	DNMT3A			X	X			X	X		X	X
			NM_022780	RMND5A			X	X			X	X		X	X
			NM_152527	SLC16A14			X	X			X	X		X	X
			NM_152624	DCP2			X	X			X	X		X	X
			NM_152678	FAM116A			X	X			X	X		X	X
			NM_152835	PDIK1L			X	X			X	X		X	X
			NM_152910	DGKH			X	X			X	X		X	X
			NM_153252	BRWD3			X	X			X	X		X	X
			NM_173683	XKR6			X	X			X	X		X	X
			NM_178123	SESTD1			X	X			X	X		X	X
			NM_181354	OXR1			X	X			X	X		X	X
			NM_182920	ADAMTS9			X	X			X	X		X	X
			NM_198337	INSIG1			X	X			X	X		X	X
			NM_152523	CCNYL1			X	X			X	X		X	X
			NM_152493	ZNF362			X	X			X	X		X	X
			NM_152424	FAM123B			X	X			X	X		X	X
			NM_022893	BCL11A			X	X			X	X		X	X
			NM_024771	NAT11			X	X			X	X		X	X
			NM_030625	TET1			X	X			X	X		X	X
			NM_030816	ANKRD13C			X	X			X	X		X	X
			NM_032701	SUV420H2			X	X			X	X		X	X
			NM_032822	FAM136A			X	X			X	X		X	X
			NM_052818	N4BP2L1			X	X			X	X		X	X
			NM_053002	MED12L			X	X			X	X		X	X
			NM_138390	TMEM169			X	X			X	X		X	X
			NM_138391	TMEM183A			X	X			X	X		X	X
			NM_152400	C4orf32			X	X			X	X		X	X
			NM_198935	SS18L1			X	X			X	X		X	X
			NM_000092	COL4A4			X	X			X	X		X	X
			NM_001844	COL2A1			X	X			X	X		X	X
			NM_001845	COL4A1				X			X	X	X	X	X
			NM_001854	COL11A1			X	X			X	X		X	X
			NM_001855	COL15A1			X	X			X	X		X	X
			NM_001858	COL19A1			X	X			X	X		X	X
			NM_001918	DBT			X	X			X	X		X	X
			NM_002039	GAB1			X	X			X	X		X	X
			NM_002130	HMGCS1			X	X			X	X		X	X
			NM_002202	ISL1			X	X			X	X		X	X
			NM_002293	LAMC1		X	X				X	X		X	X
			NM_002482	NASP			X	X			X	X		X	X
			NM_001621	AHR			X	X			X	X		X	X
			NM_001241	CCNT2			X	X			X	X		X	X
			NM_001233	CAV2			X	X			X	X		X	X
			NM_000138	FBN1			X	X			X	X		X	X
			NM_000237	LPL			X	X			X	X		X	X
			NM_000304	PMP22			X	X			X	X		X	X
			NM_000314	PTEN			X	X			X	X		X	X
			NM_000386	BLMH			X	X			X	X		X	X
			NM_000393	COL5A2			X	X			X	X		X	X
			NM_000555	DCX			X	X			X	X		X	X
			NM_000793	DIO2			X	X			X	X		X	X
			NM_000859	HMGCR			X	X			X	X		X	X
			NM_000943	PPIC			X	X			X	X		X	X
			NM_001222	CAMK2G			X	X			X	X		X	X
			NM_002556	OSBP			X	X			X	X		X	X
			NM_003074	SMARCC1			X	X			X	X		X	X
			NM_005627	SGK1			X	X			X	X		X	X
			NM_005841	SPRY1			X	X			X	X		X	X
			NM_005927	MFAP3			X	X			X	X		X	X
			NM_006037	HDAC4			X	X			X	X		X	X
			NM_006332	IFI30			X	X			X	X		X	X
			NM_006738	AKAP13			X	X			X	X		X	X
			NM_006791	MORF4L1			X	X			X	X		X	X
			NM_006874	ELF2			X	X			X	X		X	X
			NM_006892	DNMT3B			X	X			X	X		X	X
			NM_007162	TFEB			X	X			X	X		X	X
			NM_014035	SNX24			X	X			X	X		X	X
			NM_005595	NFIA			X	X			X	X		X	X
			NM_005399	PRKAB2			X	X			X	X		X	X
			NM_005378	MYCN			X	X			X	X		X	X
			NM_003222	TFAP2C			X	X			X	X		X	X
			NM_003463	PTP4A1			X	X			X	X		X	X
			NM_003575	ZNF282			X	X			X	X		X	X
			NM_003620	PPM1D			X	X			X	X		X	X
			NM_003794	SNX4			X	X			X	X		X	X
			NM_004136	IREB2			X	X			X	X		X	X
			NM_004369	COL6A3			X	X			X	X		X	X
			NM_004772	C5orf13			X	X			X	X		X	X
			NM_004926	ZFP36L1			X	X			X	X		X	X
			NM_005302	GPR37			X	X			X	X		X	X
			NM_005329	HAS3			X	X			X	X		X	X
			NM_014903	NAV3			X	X			X	X		X	X
	miR-301a	MIMAT0000688	NM_000084	CLCN5			X	X			X	X		X	X
			NM_000125	ESR1			X	X			X	X		X	X
			NM_000332	ATXN1			X	X			X	X		X	X
			NM_000480	AMPD3			X	X			X	X		X	X
			NM_000901	NR3C2			X	X			X	X		X	X
			NM_001001419	SMAD5			X	X			X	X		X	X
			NM_001001664	SPOPL			X	X			X	X		X	X
			NM_001002257	LYCAT			X	X			X	X		X	X
			NM_001204	BMPR2			X	X			X	X		X	X
			NM_001386	DPYSL2			X	X			X	X		X	X
			NM_001400	S1PR1			X	X			X	X		X	X
			NM_001432	EREG			X	X			X	X		X	X
			NM_001452	FOXF2			X	X			X	X		X	X
			NM_001693	ATP6V1B2			X	X			X	X		X	X
			NM_001743	CALM2			X	X			X	X		X	X
			NM_002198	IRF1			X	X			X	X		X	X
			NM_002956	CLIP1			X	X			X	X		X	X
			NM_003077	SMARCD2			X	X			X	X		X	X
			NM_003081	SNAP25			X	X			X	X		X	X
			NM_003100	SNX2			X	X			X	X		X	X
			NM_003107	SOX4			X	X			X	X		X	X
			NM_003390	WEE1			X	X			X	X		X	X
			NM_003474	ADAM12			X	X			X	X		X	X
			NM_003488	AKAP1			X	X			X	X		X	X
			NM_003873	NRP1			X	X			X	X		X	X
			NM_003972	BTAF1			X	X			X	X		X	X
			NM_004162	RAB5A			X	X			X	X		X	X
			NM_004293	GDA			X	X			X	X		X	X
			NM_004299	ABCB7			X	X			X	X		X	X
			NM_004308	ARHGAP1			X	X			X	X		X	X
			NM_004458	ACSL4			X	X			X	X		X	X
			NM_004776	B4GALT5			X	X			X	X		X	X
			NM_004859	CLTC			X	X			X	X		X	X
			NM_004947	DOCK3			X	X			X	X		X	X
			NM_004992	MECP2			X	X			X	X		X	X
			NM_005230	ELK3			X	X			X	X		X	X
			NM_005430	WNT1			X	X			X	X		X	X
			NM_005604	POU3F2			X	X			X	X		X	X
			NM_005813	PRKD3			X	X			X	X		X	X
			NM_005924	MEOX2			X	X			X	X		X	X
			NM_006134	TMEM50B			X	X			X	X		X	X
			NM_006251	PRKAA1			X	X			X	X		X	X
			NM_006352	ZNF238			X	X			X	X		X	X
			NM_007023	RAPGEF4			X	X			X	X		X	X
			NM_012199	EIF2C1			X	X			X	X		X	X
			NM_012257	HBP1			X	X			X	X		X	X
			NM_012308	FBXL11			X	X			X	X		X	X
			NM_012428	NPTN			X	X			X	X		X	X
			NM_014011	SOCS5			X	X			X	X		X	X
			NM_014426	SNX5			X	X			X	X		X	X
			NM_014458	KLHL20			X	X			X	X		X	X
			NM_014488	RAB30			X	X			X	X		X	X
			NM_014494	TNRC6A			X	X			X	X		X	X
			NM_014683	ULK2			X	X			X	X		X	X
			NM_014795	ZEB2			X	X			X	X		X	X
			NM_014924	KIAA0831			X	X			X	X		X	X
			NM_014962	BTBD3			X	X			X	X		X	X
			NM_014969	WDR47			X	X			X	X		X	X
			NM_015076	CDC2L6			X	X			X	X		X	X
			NM_015091	KIAA0423			X	X			X	X		X	X
			NM_015151	DIP2A			X	X			X	X		X	X
			NM_015170	SULF1			X	X			X	X		X	X
			NM_015215	CAMTA1			X	X			X	X		X	X
			NM_015271	TRIM2			X	X			X	X		X	X
			NM_015361	R3HDM1			X	X			X	X		X	X
			NM_015609	C1orf144			X	X			X	X		X	X
			NM_015879	ST8SIA3			X	X			X	X		X	X
			NM_015955	MEMO1			X	X			X	X		X	X
			NM_016559	PEX5L			X	X			X	X		X	X
			NM_017629	EIF2C4			X	X			X	X		X	X
			NM_017974	ATG16L1			X	X			X	X		X	X
			NM_018084	CCDC88A			X	X			X	X		X	X
			NM_018263	ASXL2			X	X			X	X		X	X
			NM_018287	ARHGAP12			X	X			X	X		X	X
			NM_020126	SPHK2			X	X			X	X		X	X
			NM_020182	PMEPA1			X	X			X	X		X	X
			NM_021116	ADCY1			X	X			X	X		X	X
			NM_021136	RTN1			X	X			X	X		X	X
			NM_021242	MID1IP1			X	X			X	X		X	X
			NM_021572	ENPP5			X	X			X	X		X	X
			NM_022465	IKZF4			X	X			X	X		X	X
			NM_022782	MPHOSPH9			X	X			X	X		X	X
			NM_024663	NPEPL1			X	X			X	X		X	X
			NM_024700	SNIP1			X	X			X	X		X	X
			NM_025134	CHD9			X	X			X	X		X	X
			NM_025187	C16orf70			X	X			X	X		X	X
			NM_030762	BHLHB3			X	X			X	X		X	X
			NM_030918	SNX27			X	X			X	X		X	X
			NM_031934	RAB34			X	X			X	X		X	X
			NM_032837	FAM104A			X	X			X	X		X	X
			NM_032924	ZNF3			X	X			X	X		X	X
			NM_033211	C5orf30			X	X			X	X		X	X
			NM_033225	CSMD1			X	X			X	X		X	X
			NM_052880	PIK3IP1			X	X			X	X		X	X
			NM_052943	FAM46B			X	X			X	X		X	X
			NM_080546	SLC44A1			X	X			X	X		X	X
			NM_080677	DYNLL2			X	X			X	X		X	X
			NM_144599	NIPA1			X	X			X	X		X	X
			NM_144720	JAKMIP1			X	X			X	X		X	X
			NM_152271	LONRF1			X	X			X	X		X	X
			NM_152556	FLJ31818			X	X			X	X		X	X
			NM_173582	PGM2L1			X	X			X	X		X	X
			NM_175854	PAN3			X	X			X	X		X	X
			NM_178496	C3orf59			X	X			X	X		X	X
			NM_198549	FAM73A			X	X			X	X		X	X
			NM_199072	MDFIC			X	X			X	X		X	X
			NM_199355	ADAMTS18			X	X			X	X		X	X
			NM_203394	E2F7			X	X			X	X		X	X
			NM_207297	MBNL1			X	X			X	X		X	X
			NM_207371	C10orf140			X	X			X	X		X	X
	miR-26a	MIMAT0000082	NM_005900	SMAD1			X	X		X	X	X	X	X
			NM_014810	CEP350			X	X			X	X		X	X
			NM_018840	C20orf24			X	X			X	X		X	X
			NM_018976	SLC38A2			X	X			X	X		X	X
			NM_019035	PCDH18			X	X			X	X		X	X
			NM_020403	PCDH9			X	X			X	X		X	X
			NM_020432	PHTF2			X	X			X	X		X	X
			NM_020792	AADACL1			X	X			X	X		X	X
			NM_020850	RANBP10			X	X			X	X		X	X
			NM_021188	ZNF410			X	X			X	X		X	X
			NM_021224	ZNF462			X	X			X	X		X	X
			NM_021240	DMRT3			X	X			X	X		X	X
			NM_021643	TRIB2			X	X			X	X		X	X
			NM_018650	MARK1			X	X			X	X		X	X
			NM_018571	ALS2CR2			X	X			X	X		X	X
			NM_018387	STRBP			X	X			X	X		X	X
			NM_015008	TMCC1			X	X			X	X		X	X
			NM_015138	RTF1			X	X			X	X		X	X
			NM_015245	ANKS1A			X	X			X	X		X	X
			NM_015439	CCDC28A			X	X			X	X		X	X
			NM_015475	FAM98A			X	X			X	X		X	X
			NM_015630	EPC2			X	X			X	X		X	X
			NM_015693	INTU			X	X			X	X		X	X
			NM_016626	MEX3C			X	X			X	X		X	X
			NM_017437	CPSF2			X	X			X	X		X	X
			NM_017680	ASPN			X	X			X	X		X	X
			NM_018169	C12orf35			X	X			X	X		X	X
			NM_018223	CHFR			X	X			X	X		X	X
			NM_021945	SLC22A23			X	X			X	X		X	X
			NM_022776	OSBPL11			X	X			X	X		X	X
			NM_024111	CHAC1			X	X			X	X		X	X
			NM_172070	UBR3			X	X			X	X		X	X
			NM_173648	CCDC141			X	X			X	X		X	X
			NM_175854	PAN3			X	X			X	X		X	X
			NM_178507	OAF			X	X			X	X		X	X
			NM_178812	MTDH			X	X			X	X		X	X
			NM_181670	ANKS1B			X	X			X	X		X	X
			NM_182763	MCL1			X	X			X	X		X	X
			NM_198066	GNPNAT1			X	X			X	X		X	X
			NM_198270	NHS			X	X			X	X		X	X
			NM_198992	SYT10			X	X			X	X		X	X
			NM_199129	TMEM189			X	X			X	X		X	X
			NM_199324	OTUD4			X	X			X	X		X	X
			NM_153757	NAP1L5			X	X			X	X		X	X
			NM_153619	SEMA6D			X	X			X	X		X	X
			NM_153607	C5orf41			X	X			X	X		X	X
			NM_024306	FA2H			X	X			X	X		X	X
			NM_024525	TTC13			X	X			X	X		X	X
			NM_025232	REEP4			X	X			X	X		X	X
			NM_030625	TET1			X	X			X	X		X	X
			NM_032822	FAM136A			X	X			X	X		X	X
			NM_033285	TP53INP1			X	X			X	X		X	X
			NM_057175	NARG1			X	X			X	X		X	X
			NM_138369	FAM44B			X	X			X	X		X	X
			NM_152261	C12orf23			X	X			X	X		X	X
			NM_152699	SENP5			X	X			X	X		X	X
			NM_152787	MAP3K7IP3			X	X			X	X		X	X
			NM_153020	RBM24			X	X			X	X		X	X
			NM_203394	E2F7			X	X			X	X		X	X
			NM_014496	RPS6KA6			X	X			X	X		X	X
			NM_000493	COL10A1			X	X			X	X		X	X
			NM_001259	CDK6			X	X			X	X		X	X
			NM_001858	COL19A1			X	X			X	X		X	X
			NM_001969	EIF5			X	X			X	X		X	X
			NM_002193	INHBB			X	X			X	X		X	X
			NM_002245	KCNK1			X	X			X	X		X	X
			NM_002591	PCK1			X	X			X	X		X	X
			NM_002648	PIM1			X	X			X	X		X	X
			NM_003305	TRPC3			X	X			X	X		X	X
			NM_003338	UBE2D1			X	X			X	X		X	X
			NM_003342	UBE2G1			X	X			X	X		X	X
			NM_003477	PDHX			X	X			X	X		X	X
			NM_003483	HMGA2			X	X			X	X		X	X
			NM_001124	ADM			X	X			X	X		X	X
			NM_001080	ALDH5A1			X	X			X	X		X	X
			NM_001004196	CD200			X	X			X	X		X	X
			NM_000702	ATP1A2			X	X			X	X		X	X
			NM_000719	CACNA1C			X	X			X	X		X	X
			NM_000809	GABRA4			X	X			X	X		X	X
			NM_000860	HPGD			X	X			X	X		X	X
			NM_000891	KCNJ2			X	X			X	X		X	X
			NM_000935	PLOD2			X	X			X	X		X	X
			NM_000945	PPP3R1			X	X			X	X		X	X
			NM_000963	PTGS2			X	X			X	X		X	X
			NM_001001330	REEP3			X	X			X	X		X	X
			NM_001001342	BLOC1S2			X	X			X	X		X	X
			NM_001001484	PTER			X	X			X	X		X	X
			NM_001002838	WNK3			X	X			X	X		X	X
			NM_003498	SNN			X	X			X	X		X	X
			NM_004170	SLC1A1			X	X			X	X		X	X
			NM_006813	PNRC1			X	X			X	X		X	X
			NM_006956	ZNF12			X	X			X	X		X	X
			NM_007011	ABHD2			X	X			X	X		X	X
			NM_007345	ZNF236			X	X			X	X		X	X
			NM_012264	TMEM184B			X	X			X	X		X	X
			NM_012297	G3BP2			X	X			X	X		X	X
			NM_013233	STK39			X	X			X	X		X	X
			NM_013396	USP25			X	X			X	X		X	X
			NM_013450	BAZ2B			X	X			X	X		X	X
			NM_014021	SSX2IP			X	X			X	X		X	X
			NM_014290	TDRD7			X	X			X	X		X	X
			NM_014363	SACS			X	X			X	X		X	X
			NM_006628	ARPP-19			X	X			X	X		X	X
			NM_006537	USP3			X	X			X	X		X	X
			NM_006459	ERLIN1			X	X			X	X		X	X
			NM_004457	ACSL3			X	X			X	X		X	X
			NM_004566	PFKFB3			X	X			X	X		X	X
			NM_004747	DLG5			X	X			X	X		X	X
			NM_004874	BAG4			X	X			X	X		X	X
			NM_005329	HAS3			X	X			X	X		X	X
			NM_005746	NAMPT			X	X			X	X		X	X
			NM_005749	TOB1			X	X			X	X		X	X
			NM_005845	ABCC4			X	X			X	X		X	X
			NM_005909	MAP1B			X	X			X	X		X	X
			NM_006048	UBE4B			X	X			X	X		X	X
			NM_006313	USP15			X	X			X	X		X	X
			NM_006352	ZNF238			X	X			X	X		X	X
			NM_014494	TNRC6A			X	X			X	X		X	X
	1Dm: DIANA-microT; MI: MicroInspector; mR: miRanda; MT: MirTarget2; mT: miTarget; NB: NBmiRTar; PT: PicTar; P: PITA; R: RNA22; Rh: RNAhybrid; TS: TargetScan; NPT: No predicted target
