# Supplementary material for: Convergence of miRNA Expression Profiling, α-Synuclein Interacton and GWAS in Parkinson's Disease
Source: PLoS One. 2011 Oct 7;6(10):e25443. doi: 10.1371/journal.pone.0025443 (PMC3189215; doi:10.1371/journal.pone.0025443)
Supplement: Table S2 — Top ten canonical pathways in the Ingenuity Pathway Analysis of the 662 genes predicted to be targets of 11 differentially expressed miRNAs. The target genes and their respective miRNA in each pathway are indicated. The ratio corresponds to the number of genes in a pathway that were in our target gene list divided by the total number of genes in that pathway. The p-value is calculated using the right-tailed Fisher exact test and takes into account the number of genes in our dataset in a given pathway and the total number of genes associated with that function in IPA's database. The ratio and the significance are measures of the amount and confidence, respectively, of association of a given canonical pathway with the data. (XLS) [file pone.0025443.s006.xls]

## Sheet: Table S2
	Table S2
	Ingenuity canonical pathway	-log(p-value)	Ratio	miRNAs	Target gene Refseq	Target gene	Chromosome
	Glycosphingolipid biosynthesis - neolactoseries	2.49	0.179	miR-30b	NM_005668	ST8SIA4	5q21
				miR-30b, miR-30c	NM_032047	B3GNT5	3q28
				miR-199a-5p	NM_006876	B3GNT1	11q13.2
				miR-19b	NM_003896	ST3GAL5	2p11.2
				miR-301a	NM_015879	ST8SIA3	18
	Semaphorin signaling in neurons	2.27	0.127	miR-301a	NM_001386	DPYSL2	8p22-p21
				miR-30b, miR-30c	NM_006080	SEMA3A	7p12.1
				miR-19b	NM_020168	PAK6	15q14
				miR-30b, miR-30c, miR-19b	NM_004040	RHOB	2p24
				miR-30b, miR-30c	NM_021914	CFL2	14q13.2
				miR-301a	NM_004308	ARHGAP1	11p11.2
				miR-301a	NM_003873	NRP1	10p12
	DNA methylation and transcriptional repression signaling	2.14	0.174	miR-29b, miR-29c	NM_006892	DNMT3B	20q11.2
				miR-19b, miR-301a	NM_004992	MECP2	Xq28
				miR-29b, miR-29c, miR-30b, miR-30c	NM_022552	DNMT3A	2p23
				miR-30b, miR-30c	NM_016374	ARID4B	1q42.1-q43
	RAR activation	1.95	0.0769	miR-301a	NM_003077	SMARCD2	17q23-q24
				miR-301a	NM_001001419	SMAD5	5q31
				miR-29c	NM_000314	PTEN	10q23
				miR-19b	NM_003629	PIK3R3	1p34.1
				miR-19b	NM_139014	MAPK14	6p21.3-p21.2
				miR-19b	NM_003185	TAF4	20q13.33
				miR-19b	NM_003070	SMARCA2	9p24.3
				miR-19b, miR-26a	NM_006813	PNRC1	6q16.1
				miR-301a	NM_021116	ADCY1	7p13-p12
				miR-19b	NM_000598	IGFBP3	7p13-p12
				miR-30b, miR-30c	NM_005316	GTF2H1	11p15.1-p14
				miR-30b, miR-30c	NM_003489	NRIP1	21q11.2
				miR-26a	NM_005900	SMAD1	4q31.21
	Hypoxia signaling in the cardiovascular system	1.95	0.114	miR-335	NM_003344	UBE2H	7q32
				miR-26a	NM_003342	UBE2G1	17p13.2
				miR-199a-5p	NM_181054	HIF1A	14q23.2
				miR-30b, miR-30c	NM_016021	UBE2J1	6q16.1
				miR-26a	NM_003338	UBE2D1	10q21.1
				miR-30b	NM_080678	UBE2F	2q37.3
				miR-29c	NM_000314	PTEN	10q23
				miR-30b, miR-30c	NM_003345	UBE2I	16p13.3
	Glycosphingolipid biosynthesis - ganglioseries	1.73	0.118	miR-30b	NM_005668	ST8SIA4	5q21
				miR-29b, miR-29c	NM_001918	DBT	1p31
				miR-19b	NM_003896	ST3GAL5	2p11.2
				miR-301a	NM_015879	ST8SIA3	18
	O-glycan biosynthesis	1.73	0.121	miR-30c	NM_017423	GALNT7	4q31.1
				miR-30b, miR-30c	NM_004482	GALNT3	2q24-q31
				miR-30b, miR-30c	NM_004481	GALNT2	1q41-q42
				miR-30b, miR-30c	NM_020474	GALNT1	18q12.1
	Protein ubiquitination pathway	1.69	0.0812	miR-335	NM_003344	UBE2H	7q32
				miR-26a	NM_006313	USP15	12q14
				miR-30b	NM_002811	PSMD7	16q22.3
				miR-26a	NM_006048	UBE4B	1p36.1
				miR-19b	NM_004505	USP6	17p13
				miR-30b, miR-30c	NM_006154	NEDD4	15q
				miR-26a	NM_003338	UBE2D1	10q21.1
				miR-30b	NM_080678	UBE2F	2q37.3
				miR-26a	NM_006537	USP3	15q22.3
				miR-19b	NM_032582	USP32	17q23.3
				miR-26a	NM_003342	UBE2G1	17p13.2
				miR-30b, miR-30c	NM_020935	USP37	2q35
				miR-30b	NM_015277	NEDD4L	18q21
				miR-30b, miR-30c	NM_016021	UBE2J1	6q16.1
				miR-26a	NM_013396	USP25	21q11.2
				miR-30b miR-30c	NM_003345	UBE2I	16p13.3
	Synaptic long term potentiation	1.57	0.0841	miR-30c	NM_000842	GRM5	11q14.3
				miR-30b, miR-30c	NM_172128	CAMK2D	4q26
				miR-30b, miR-30c, miR-26a	NM_000945	PPP3R1	2p14
				miR-301a	NM_021116	ADCY1	7p13-p12
				miR-301a	NM_001743	CALM2	2p21.3-p21.1
				miR-19b, miR-26a	NM_000719	CACNA1C	12p13.3
				miR-30b, miR-30c	NM_002480	PPP1R12A	12q15-q21
				miR-19b	NM_002222	ITPR1	3p26.1
				miR-29b, miR-29c	NM_001222	CAMK2G	10q22
	Nicotinate and nicotinamide metabolism	1.52	0.08	miR-26a	NM_002648	PIM1	6p21
				miR-30c	NM_002526	NT5E	6q14-q21
				miR-19b, miR-29b, miR-29c	NM_005627	SGK1	6q23
				miR-301a	NM_006251	PRKAA1	5p12
				miR-19b	NM_001004106	GRK6	5q35
				miR-26a	NM_001259	CDK6	7q21-q22
				miR-301a	NM_021572	ENPP5	6p21.1-p11.2
				miR-26a	NM_005746	NAMPT	7q22.2
