# Supplementary material for: Convergence of miRNA Expression Profiling, α-Synuclein Interacton and GWAS in Parkinson's Disease
Source: PLoS One. 2011 Oct 7;6(10):e25443. doi: 10.1371/journal.pone.0025443 (PMC3189215; doi:10.1371/journal.pone.0025443)
Supplement: Table S3 — ChIP-seq target genes containing the α-synuclein enriched regions overlapping with the transcribed sequences. (XLS) [file pone.0025443.s007.xls]

## Sheet: Table S3
	Table S3
	Chromosome	Transcript ID	Gene symbol	Peak start	Peak stop	Interval length	Total reads in region	p-value (IP vs Input)
	1	NM_004319	ASTN1	175244171	175244318	147	17	5.05818e-06
	1	NM_015215	CAMTA1	7551398	7551582	184	19	6.32466e-06
	1	NM_015557	CHD5	6089476	6089671	195	38	7.1302e-15
	1	NM_000740	CHRM3	237919949	237920077	128	41	5.44805e-16
	1	NM_001139459	CNST	244843583	244843693	110	24	1.16176e-09
	1	NM_001113411	FGGY	59659727	59659838	111	17	2.88347e-05
	1	NM_001017975	HFM1	91625379	91625795	416	350	0.00048179
	1	NM_001127714	HIVEP3	41782863	41783020	157	27	7.51149e-05
	1	NM_001134492	HS2ST1	87323059	87323164	105	45	1.76642e-17
	1	NM_001017999	KIAA1026	15249092	15249257	165	24	1.72125e-08
	1	NM_006893	LGTN	204833402	204833546	144	20	2.94191e-06
	1	NR_027247	LOC100130331	236113695	236113821	126	93	6.65356e-31
	1	NM_022114	PRDM16	3146470	3146594	124	17	4.68948e-07
	1	NM_018713	SLC30A10	218161893	218161996	103	16	6.10902e-05
	1	NM_004623	TTC4	54974445	54974598	153	22	6.45194e-09
	1	NM_021186	ZP4	236113695	236113821	126	93	6.65356e-31
	2	NM_018460	ARHGAP15	143820162	143820360	198	52	2.13371e-17
	2	NM_199235	COLEC11	3628307	3628491	184	27	1.46848e-09
	2	NM_001142615	EHBP1	62811363	62811540	177	32	2.11873e-05
	2	NM_014668	GREB1	11619254	11619419	165	31	2.87812e-12
	2	NM_173343	IL1R2	101985122	101985444	322	45	7.31114e-09
	2	NM_001128928	INPP1	190939479	190939643	164	20	2.94191e-06
	2	NM_052920	KLHL29	23613304	23613418	114	25	7.58773e-09
	2	NM_022440	MAL	95068595	95068705	110	18	1.98993e-07
	2	NM_004834	MAP4K4	101817094	101817217	123	194	0
	2	NM_002410	MGAT5	134855503	134855652	149	24	1.16176e-09
	2	NM_058165	MOGAT1	223274246	223274369	123	27	8.8768e-11
	2	NM_015025	MYT1L	1849429	1849578	149	23	2.73781e-09
	2	NM_002807	PSMD1	231671340	231671501	161	17	0.000115521
	2	NM_012293	PXDN	1703371	1703538	167	23	2.73781e-09
	2	NM_007023	RAPGEF4	173414782	173414899	117	24	1.72125e-08
	2	NM_213589	RAPH1	204108234	204108350	116	21	1.99012e-07
	2	NM_018968	SNTG2	1207418	1207518	100	16	1.10512e-06
	2	NM_024532	SPAG16	213980573	213980743	170	29	1.59839e-11
	2	NM_018271	THNSL2	88261743	88261931	188	52	4.37609e-20
	2	NM_016192	TMEFF2	192766660	192766824	164	19	1.00801e-06
	2	NM_016079	VPS24	86631037	86631169	132	20	3.58314e-08
	2	NM_144992	VWA3B	98112095	98112275	180	21	7.53104e-05
	2	NM_003387	WIPF1	175172749	175172885	136	22	6.45194e-09
	3	NM_000333	ATXN7	63856503	63856607	104	27	1.46848e-09
	3	NM_198463	C3orf67	58830820	58830923	103	22	6.45194e-09
	3	NM_001167674	CADM2	85193855	85193961	106	18	1.98993e-07
	3	NM_001234	CAV3	8754667	8754767	100	15	2.60434e-06
	3	NM_007335	DLEC1	38100851	38101153	302	118	1.98319e-36
	3	NM_001080448	EPHA6	98370051	98370229	178	35	1.97349e-12
	3	NM_001145248	FAM157A	199384521	199384789	268	34	8.92048e-09
	3	NM_001165035	FBLN2	13616519	13616653	134	20	3.58314e-08
	3	NM_004113	FGF12	193924355	193924460	105	17	5.05818e-06
	3	NM_004635	MAPKAPK3	50650151	50650254	103	17	4.68948e-07
	3	NM_002841	PTPRG	61633485	61633599	114	16	1.10512e-06
	3	NM_005777	RBM6	49968275	49968378	103	37	1.68031e-14
	3	NM_001003792	RBMS3	29355124	29355285	161	51	1.03127e-19
	3	NM_001128929	ROBO2	77498592	77498722	130	16	6.10902e-05
	3	NM_005630	SLCO2A1	135231038	135231138	100	15	2.50926e-05
	3	NM_001164343	ZBTB20	115656568	115656693	125	17	0.000115521
	4	NM_007193	ANXA10	169275553	169275749	196	28	6.44815e-10
	4	NM_024605	ARHGAP10	149200565	149200712	147	47	3.18068e-18
	4	NM_198721	COL25A1	110014132	110014263	131	25	4.92981e-10
	4	NM_006651	CPLX1	805844	805994	150	31	5.42396e-11
	4	NM_003866	INPP4B	143202874	143202996	122	56	4.71586e-20
	4	NM_017426	NUP54	77265860	77266037	177	28	3.48867e-08
	4	NM_181808	POLN	2068243	2068344	101	19	8.44405e-08
	4	NM_001145847	PROM1	15615583	15615683	100	15	2.60434e-06
	4	NM_020777	SORCS2	7618972	7619074	102	19	2.77487e-05
	4	NM_152680	TMEM154	153780185	153780286	101	17	5.05818e-06
	4	NM_145291	ZNF509	4352374	4352529	155	18	2.26094e-06
	5	NM_152547	BTNL9	180406213	180406382	169	19	9.55803e-05
	5	NM_001903	CTNNA1	138201146	138201259	113	18	1.98993e-07
	5	NM_001332	CTNND2	11122717	11122889	172	25	4.92981e-10
	5	NM_001145208	DEPDC1B	59991761	59991861	100	16	1.10512e-06
	5	NM_015082	FSTL4	132696594	132696694	100	19	0.000275201
	5	NM_032119	GPR98	90481829	90481955	126	22	0.000602415
	5	NM_014592	KCNIP1	169949302	169949411	109	19	1.00801e-06
	5	NM_005732	RAD50	131983370	131983499	129	26	2.09191e-10
	5	NM_172244	SGCD	155803688	155803850	162	30	1.23917e-10
	5	NM_005460	SNCAIP	121741076	121741193	117	25	4.92981e-10
	5	NM_001112724	STK32A	146619917	146620115	198	29	1.59839e-11
	5	NM_014979	SV2C	75578148	75578313	165	30	6.7826e-12
	5	NM_007118	TRIO	14210646	14210790	144	128	5.60519e-45
	5	NM_016290	UIMC1	176273663	176273768	105	18	2.26094e-06
	5	NM_001161661	WWC1	167775426	167775528	102	20	4.48366e-07
	6	NM_001371	DNAH8	39020723	39020855	132	42	5.82065e-15
	6	NM_017770	ELOVL2	11145177	11145277	100	15	2.50926e-05
	6	NM_000125	ESR1	152213228	152213370	142	72	1.56802e-27
	6	NM_003519	HIST1H2BL	27883365	27883481	116	17	4.68948e-07
	6	NM_004973	JARID2	15577478	15577633	155	19	8.44405e-08
	6	NM_004271	LY86	6573723	6573873	150	16	1.10512e-06
	6	NM_003137	SRPK1	35957772	35957941	169	37	3.74699e-13
	6	NM_015255	UBR2	42705758	42705954	196	51	3.13081e-18
	6	NM_007124	UTRN	144994029	144994164	135	38	7.1302e-15
	7	NM_001635	AMPH	38424430	38424546	116	23	2.73781e-09
	7	NM_024315	C7orf23	86677024	86677124	100	16	1.1284e-05
	7	NM_017954	CADPS2	121904337	121904444	107	28	3.76678e-11
	7	NM_001017440	CALN1	70900977	70901120	143	18	1.98993e-07
	7	NM_001913	CUX1	101533432	101533549	117	34	4.78851e-11
	7	NM_001039350	DPP6	154252055	154252175	120	61	7.05012e-22
	7	NR_015392	FLJ40852	141078028	141078210	182	22	8.81628e-08
	7	NM_001145715	KPNA7	98616124	98616274	150	19	2.77487e-05
	7	NM_012301	MAGI2	77791369	77791508	139	34	2.19912e-13
	7	NM_032951	MLXIPL	72674091	72674294	203	42	4.4417e-12
	7	NR_002147	MYH16	98712581	98712722	141	175	0
	7	NM_020911	PLXNA4	131467743	131467873	130	62	3.03933e-22
	7	NM_016086	STYXL1	75473055	75473239	184	30	1.16908e-09
	7	NM_001004320	TMEM195	15501970	15502094	124	16	6.10902e-05
	7	NM_007155	ZP3	75890431	75890581	150	32	2.37191e-11
	8	NM_033303	ADRA1A	26767422	26767554	132	113	8.54792e-43
	8	NM_000037	ANK1	41639717	41639878	161	23	2.73781e-09
	8	NM_014629	ARHGEF10	1768317	1768483	166	32	1.63158e-09
	8	NM_018482	ASAP1	131152318	131152467	149	32	1.2213e-12
	8	NM_001702	BAI1	143598894	143599025	131	21	6.49977e-06
	8	NM_152888	COL22A1	139887497	139887597	100	15	0.000466494
	8	NM_003909	CPNE3	87619273	87619386	113	17	4.68948e-07
	8	NM_033225	CSMD1	3952984	3953109	125	26	3.34019e-09
	8	NM_001040624	NCALD	103037970	103038130	160	34	4.52413e-12
	8	NM_177531	PKHD1L1	110583405	110583568	163	23	1.49064e-06
	8	NM_025170	PREX2	69051180	69051355	175	29	1.59839e-11
	8	NM_006867	RBPMS	30526838	30526938	100	15	2.60434e-06
	8	NM_139167	SGCZ	14133110	14133230	120	41	9.57322e-12
	8	NM_001135153	SLC39A14	22309858	22309976	118	21	1.52047e-08
	9	NM_014694	ADAMTSL2	135419396	135419652	256	48	5.6463e-16
	9	NM_198187	ASTN2	118896281	118896381	100	15	2.60434e-06
	9	NM_001039395	C9orf68	4590472	4590572	100	15	2.60434e-06
	9	NM_153710	C9orf96	135239225	135239356	131	31	5.27308e-10
	9	NM_033655	CNTNAP3	39095858	39095960	102	27	8.8768e-11
	9	NM_000787	DBH	135512354	135512474	120	40	3.08473e-14
	9	NM_020946	DENND1A	125353993	125354209	216	80	7.75608e-29
	9	NM_019114	EPB41L4B	111066133	111066243	110	22	8.81628e-08
	9	NM_152570	LINGO2	28345239	28345366	127	31	2.87812e-12
	9	NM_002316	LMX1B	128453219	128453341	122	32	2.37412e-10
	9	NM_144653	NACC2	138056125	138056301	176	22	6.45194e-09
	9	NM_130391	PTPRD	9815317	9815473	156	24	1.16176e-09
	10	NM_018702	ADARB2	1601382	1601505	123	36	8.60223e-13
	10	NM_001121	ADD3	111790674	111790792	118	19	1.00801e-06
	10	NR_003601	ANTXRL	47137365	47137466	101	20	3.58314e-08
	10	NM_001105521	JAKMIP3	133836393	133836577	184	55	3.34369e-21
	10	NM_001039702	OLAH	15140960	15141077	117	17	4.68948e-07
	10	NM_001142769	PCDH15	55865784	55865884	100	15	2.60434e-06
	10	NM_001029880	SFMBT2	7401659	7401837	178	28	3.76678e-11
	10	NM_014978	SORCS3	106567201	106567313	112	46	7.49562e-18
	11	NM_001008781	FAT3	92078269	92078478	209	77	3.90375e-23
	11	NM_014824	FCHSD2	72383089	72383195	106	20	2.94191e-06
	11	NM_000842	GRM5	88314282	88314435	153	20	3.58314e-08
	11	NM_032867	MICALCL	12308928	12309080	152	31	5.42396e-11
	11	NM_001048209	NTM	131008641	131008861	220	41	5.44805e-16
	11	NM_173801	PLAC1L	59570055	59570225	170	30	6.7826e-12
	11	NM_002843	PTPRJ	48140511	48140612	101	38	7.1302e-15
	11	NM_012139	SERGEF	17808656	17808785	129	17	4.68948e-07
	11	NM_015055	SWAP70	9653442	9653568	126	45	1.76642e-17
	12	NM_001093	ACACB	108172840	108172981	141	17	4.68948e-07
	12	NM_001137664	ANAPC7	109309526	109309627	101	16	1.10512e-06
	12	NM_020373	ANO2	5541962	5542104	142	22	6.29097e-07
	12	NM_001144958	EFCAB4B	3731732	3731886	154	26	2.76725e-08
	12	NM_178039	ERC1	1176196	1176353	157	20	4.48366e-07
	12	NM_001042555	FRS2	68248553	68248726	173	21	6.49977e-06
	12	NM_147190	LASS5	48815172	48815283	111	20	3.58314e-08
	12	NM_153449	SLC2A14	7870816	7870984	168	27	8.8768e-11
	12	NM_003034	ST8SIA1	22285226	22285353	127	26	2.76725e-08
	13	NM_014059	C13orf15	40938434	40938536	102	20	4.48366e-07
	13	NM_004392	DACH1	71331009	71331141	132	71	3.6952e-27
	13	NM_001079673	FNDC3A	48533871	48534001	130	35	9.33173e-14
	13	NM_001112732	MCF2L	112733433	112733568	135	23	3.8987e-08
	13	NM_001127692	PCCA	99901952	99902367	415	56	1.41886e-21
	13	NM_007368	RASA3	113797266	113797448	182	25	7.58773e-09
	13	NM_001145645	TNFSF13B	107728927	107729113	186	27	1.25879e-08
	13	NM_006322	TUBGCP3	112228851	112229006	155	77	9.77829e-28
	14	NM_020806	GPHN	66582108	66582286	178	21	1.52047e-08
	14	NM_004796	NRXN3	78792192	78792292	100	16	0.000233119
	15	NM_001002857	ANXA2	58429201	58429301	100	16	1.10512e-06
	15	NM_024708	ASB7	98984359	98984465	106	30	1.23917e-10
	15	NM_001040610	EFTUD1	80290967	80291085	118	38	1.63104e-13
	15	NM_006154	NEDD4	54020006	54020124	118	20	4.48366e-07
	15	NM_002693	POLG	87669288	87669526	238	47	8.92375e-17
	15	NM_006537	USP3	61627051	61627226	175	38	1.91397e-12
	16	NM_018723	A2BP1	6647074	6647224	150	19	6.32466e-06
	16	NM_001144	AMFR	54997492	54997619	127	19	8.44405e-08
	16	NM_020314	C16orf62	19604682	19604822	140	19	1.00801e-06
	16	NM_006040	HS3ST4	25678881	25678981	100	15	2.60434e-06
	16	NM_022166	XYLT1	17272684	17272813	129	22	6.45194e-09
	16	NM_006885	ZFHX3	71454900	71455023	123	26	2.76725e-08
	17	NM_001094	ACCN1	29207640	29207740	100	15	2.50926e-05
	17	NM_031220	PITPNM3	6296942	6297106	164	22	8.81628e-08
	17	NM_012452	TNFRSF13B	16783255	16783455	200	35	1.97349e-12
	17	NM_004505	USP6	5002613	5002713	100	15	2.60434e-06
	18	NM_030672	ARHGAP28	6831143	6831244	101	16	6.10902e-05
	18	NM_001093729	CCDC102B	64763267	64763394	127	19	1.00801e-06
	18	NM_001480	GALR1	73100423	73100565	142	30	1.16908e-09
	18	NM_001136180	HSBP1L1	75830235	75830340	105	19	8.44405e-08
	18	NM_005559	LAMA1	7085137	7085245	108	21	1.99012e-07
	18	NM_018030	OSBPL1A	20004481	20004597	116	22	3.12025e-06
	18	NM_003831	RIOK3	19303354	19303464	110	22	6.45194e-09
	19	NM_000064	C3	6661137	6661303	166	26	3.34019e-09
	19	NM_032607	CREB3L3	4107074	4107211	137	27	8.8768e-11
	19	NM_000208	INSR	7148795	7148963	168	57	3.50164e-19
	19	NM_014921	LPHN1	14135261	14135409	148	27	1.29509e-06
	19	NM_130771	OSCAR	59291623	59291724	101	16	0.000233119
	19	NM_012398	PIP5K1C	3629034	3629230	196	51	4.84467e-17
	19	NM_002739	PRKCG	59100828	59100929	101	22	8.81628e-08
	19	NM_001127396	STXBP2	7610793	7610903	110	19	0.000275201
	19	NM_004819	SYMPK	51026392	51026492	100	23	5.74936e-05
	19	NM_006297	XRCC1	48747692	48747792	100	15	2.50926e-05
	20	NM_018840	C20orf24	34671013	34671115	102	16	1.1284e-05
	20	NM_001794	CDH4	59866540	59866715	175	34	3.4742e-10
	20	NM_001099339	COMMD7	30779904	30780009	105	20	3.58314e-08
	20	NM_018431	DOK5	52663124	52663272	148	36	7.33249e-11
	20	NR_003244	HAR1A	61203453	61203578	125	20	2.94191e-06
	20	NR_003245	HAR1B	61203453	61203578	125	20	2.94191e-06
	20	NM_021156	TMX4	7946997	7947117	120	21	1.52047e-08
	21	NM_001187	BAGE	10107460	10107673	213	38	1.91397e-12
	21	NM_182482	BAGE2	10107460	10107673	213	38	1.91397e-12
	21	NM_182481	BAGE3	10107460	10107673	213	38	1.91397e-12
	21	NM_181704	BAGE4	10107460	10107673	213	38	1.91397e-12
	21	NM_182484	BAGE5	10107460	10107673	213	38	1.91397e-12
	21	NR_027066	NCRNA00114	39036853	39037147	294	44	1.09602e-15
	22	NM_001082967	FAM19A5	47415743	47415871	128	30	1.57375e-07
	22	NM_138435	FAM83F	38733312	38733653	341	99	5.81117e-28
	22	NM_001099294	KIAA1644	43027304	43027456	152	39	7.09532e-14
	22	NM_001044370	MPPED1	42201425	42201611	186	30	7.58675e-09
	22	NM_001003828	PARVB	42849675	42849850	175	19	1.00801e-06
	22	NM_002608	PDGFB	37969133	37969293	160	35	1.97349e-12
	17_random	NM_000160	GCGR	2325944	2326151	207	43	2.5264e-15
	X	NM_001037343	CDKL5	18579322	18579423	101	16	1.10512e-06
	X	NM_001830	CLCN4	10103904	10104005	101	16	1.1284e-05
	X	NM_001098843	CXorf30	36264232	36264332	100	16	1.1284e-05
	X	NM_001139498	FGF13	137775259	137775405	146	23	2.73781e-09
	X	NM_001118885	GLRA2	14618698	14618818	120	21	1.99012e-07
	X	NM_021140	KDM6A	44707679	44707806	127	56	1.41886e-21
	X	NM_001159296	KLF8	56313549	56313676	127	32	2.37412e-10
	X	NM_001168301	KLHL13	117071817	117071920	103	16	1.10512e-06
	X	NM_001110792	MECP2	152983474	152983579	105	22	6.29097e-07
	X	NM_020742	NLGN4X	5882562	5882747	185	24	1.72125e-08
	X	NM_080832	PABPC5	90576153	90576271	118	16	1.10512e-06
	X	NM_001128166	PAK3	110094669	110094813	144	17	0.000115521
	X	NM_000444	PHEX	22137747	22137891	144	23	2.73781e-09
	X	NM_001077445	PHF16	46662189	46662350	161	36	3.95982e-14
	X	NM_000330	RS1	18579322	18579423	101	16	1.10512e-06
	X	NM_003022	SH3BGRL	80379043	80379147	104	16	1.10512e-06
	X	NM_001142503	STARD8	67789448	67789611	163	23	1.99579e-05
	X	NM_007131	ZNF75D	134294686	134294787	101	17	5.05818e-06
	IP: immunoprecipitated
