# Supplementary material for: Convergence of miRNA Expression Profiling, α-Synuclein Interacton and GWAS in Parkinson's Disease
Source: PLoS One. 2011 Oct 7;6(10):e25443. doi: 10.1371/journal.pone.0025443 (PMC3189215; doi:10.1371/journal.pone.0025443)
Supplement: Table S4 — Allelic association results for SNPs in the glycosphingolipid biosynthesis - ganglioseries and the protein ubiquitination pathway target genes. (XLS) [file pone.0025443.s008.xls]

## Sheet: Table S4
	Table S4
	Ingenuity canonical pathway	Gene symbol	Chromosome	miRNA	SNP	Location	Unadjusted p-value
	Protein ubiquitination pathway	UBE4B	1	miR-26a	rs7528979	10016044	0.5591
					rs12406448	10029362	0.985
					rs4265433	10048142	0.4729
					rs11121515	10048352	0.2256
					rs11589489	10056271	0.985
					rs9430244	10077870	0.2416
					rs12076922	10087888	0.6689
					rs6671289	10118527	0.8507
					rs12070814	10123161	0.8221
					rs12076005	10132006	0.8121
					rs6659436	10141789	0.2476
					rs17034560	10151745	0.2476
					rs17034563	10153093	0.716
					rs12092513	10154050	0.9619
					rs9782938	10154711	0.8121
					rs6541080	10158626	0.4162
					rs7546642	10161357	0.2742
					rs6682295	10161784	0.8471
					rs1046277	10162681	0.6651
					rs4846195	10164174	0.6651
					rs11806619	10166859	0.8121
		USP37	2	miR-30b, miR-30c	rs3755042	219025492	0.7375
					rs7601872	219028129	0.7375
					rs3932856	219028451	0.1479
					rs832810	219030674	0.1479
					rs13006838	219034545	0.001939
					rs10189064	219035744	0.8071
					rs520095	219037729	0.1505
					rs659185	219044179	0.1505
					rs10200507	219044188	0.7452
					rs833083	219045203	0.1505
					rs13027934	219046825	0.0003363
					rs523396	219047033	0.17
					rs10498059	219050149	0.0003363
					rs3845835	219050528	0.7452
					rs711186	219054346	0.1505
					rs492400	219057996	0.1505
					rs7571743	219060816	0.9608
					rs10932782	219061439	0.9437
					rs6710383	219067929	0.9608
					rs535830	219080477	0.1505
					rs636723	219081441	0.7529
					rs662250	219082361	0.7529
					rs7565544	219083908	0.0004416
					rs6717433	219083955	0.7529
					rs678218	219087953	0.1505
					rs537520	219090096	0.1505
					rs585859	219091365	0.1505
					rs13014473	219091935	0.0004416
					rs6729124	219092735	0.0004416
					rs13022976	219093770	0.0004416
					rs832802	219095143	0.5924
					rs598701	219095249	0.1582
					rs599973	219095517	0.7551
					rs645796	219097480	0.1582
					rs545460	219100403	0.1582
					rs484085	219104928	0.1668
					rs687747	219107871	0.7267
					rs526134	219110615	0.1668
					rs523305	219110935	0.7267
					rs7583449	219111266	0.7267
					rs6714092	219113849	0.0006033
					rs630858	219117933	0.7267
					rs497983	219123433	0.1668
					rs12619347	219128179	0.7267
					rs576901	219132608	0.7267
					rs539451	219135216	0.1668
					rs483172	219136543	0.1668
					rs490483	219137296	0.7267
					rs10498060	219139535	0.9485
					rs1516086	219139779	0.1586
					rs496674	219140813	0.6349
					rs500317	219141197	0.1359
					rs500422	219141239	0.1148
					rs524012	219141517	0.1316
					rs524902	219141601	0.1314
					rs6734184	219141633	0.0006989
					rs526897	219141841	0.651
					rs508157	219143532	0.1316
		UBE2F	2	miR-30b	rs921095	238558101	0.3066
					rs10929262	238576859	0.2663
					rs2326007	238585195	0.06144
					rs7422573	238588141	0.7798
					rs2121473	238588384	0.05587
		UBE2J1	6	miR-30b, miR-30c	rs12195070	90090455	0.3335
					rs12195078	90090511	0.2182
					rs1998128	90090957	0.4534
					rs13215418	90093230	0.5379
					rs9048	90094300	0.3409
					rs17798549	90096063	0.2154
					rs10502	90096389	0.9253
					rs1998576	90099856	0.4952
					rs12189673	90103123	0.8849
					rs1065657	90103732	0.1459
					rs16881711	90108634	0.3189
					rs12210841	90109037	0.3791
					rs7760851	90109323	0.3024
					rs7743444	90112800	0.9084
					rs1358851	90114510	0.6989
					rs9351207	90115388	0.8541
		UBE2H	7	miR-335	rs13238927	129252027	0.372
					rs12535722	129259292	0.3941
					rs12533033	129271038	0.4063
					rs10246707	129275389	0.1932
					rs923231	129278927	0.9664
					rs12532959	129285897	0.4316
					rs2727464	129289697	0.3004
					rs3807120	129292377	0.4317
					rs1471876	129313068	0.07009
					rs2280680	129336404	0.2779
					rs17559596	129342783	0.576
					rs1464971	129343349	0.3116
					rs7801603	129360558	0.1803
					rs10215972	129373590	0.3693
					rs3817530	129374460	0.9184
					rs1723728	129379009	0.9213
		UBE2D1	10	miR-26a	rs4948291	59770095	0.335
					rs7069613	59773147	0.477
					rs1963927	59776841	0.5825
					rs10733980	59777173	0.3773
					rs16912161	59778335	0.6379
					rs16912166	59782032	0.2324
					rs1905455	59785229	0.3773
					rs12255735	59786036	0.4482
					rs10826172	59788687	0.3331
					rs11006120	59791982	0.529
					rs11006121	59792072	0.5208
					rs7912527	59792665	0.5803
					rs4145785	59792684	0.3251
					rs2306605	59793000	0.2337
					rs10826173	59795394	0.3474
					rs11006122	59795883	0.3335
					rs10826174	59797416	0.3012
					rs3802699	59798370	0.4657
					rs10826175	59801062	0.5977
		USP15	12	miR-26a	rs1074956	60950491	0.4121
					rs7315790	60955680	0.03546
					rs3803106	60957162	0.9886
					rs12316469	60959486	0.5969
					rs11174420	60982866	0.262
					rs1389134	60984983	0.1315
					rs12826072	60988233	0.7938
					rs10877824	60994184	0.5293
					rs7305206	61002597	0.7381
					rs2122659	61004959	0.2575
					rs17717132	61035129	0.4552
					rs12811821	61037509	0.8186
					rs12310616	61044130	0.3438
					rs11174446	61051176	0.7112
					rs11174449	61054355	0.1682
					rs2167287	61068734	0.8072
					rs11174456	61070234	0.434
					rs1901240	61077372	0.1273
					rs10160955	61079462	0.953
					rs7133294	61086633	0.6109
					rs10784293	61097595	0.02264
		NEDD4	15	miR-30b, miR-30c	rs10518822	53889456	0.08675
					rs8034917	53905048	0.7007
					rs2288344	53909639	0.313
					rs2288345	53909753	0.7685
					rs2438129	53923829	0.7423
					rs2288346	53926445	0.6183
					rs2438128	53935144	0.4399
					rs2303579	53940021	0.2914
					rs1912405	53950584	0.3137
					rs1912407	53952168	0.3345
					rs17238489	53952815	0.5214
					rs8027843	53977921	0.2468
					rs8032158	53982169	0.3656
					rs10518827	53984294	0.8276
					rs10518828	53987004	0.4338
					rs12593446	53989361	0.8796
					rs7174459	53995275	0.139
					rs1912403	53996225	0.05368
					rs12592220	54010531	0.3697
					rs2175104	54015968	0.863
					rs906811	54016839	0.0871
					rs4774837	54043066	0.7136
					rs1509408	54073605	0.9006
					rs2036741	54077390	0.4331
					rs8025686	54078467	0.1256
					rs16976674	54081109	0.968
					rs10162645	54089855	0.9351
		USP3	15	miR-26a	rs289816	61582014	0.7184
					rs289818	61582890	0.7045
					rs9672511	61603455	0.1563
					rs11853890	61616591	0.05693
					rs6494411	61622914	0.9948
					rs8023466	61628728	0.9204
					rs10450989	61633561	0.03965
					rs7178762	61658345	0.7867
					rs7183892	61665985	0.9517
		UBE2I	16	miR-30b, miR-30c	rs7302	1315264	0.2871
		PSMD7	16	miR-30b	rs9673539	72858978	0.5043
					rs1195631	72899403	0.4794
		UBE2G1	17	miR-26a	rs4790603	4126044	0.7283
					rs4508454	4145399	0.8724
					rs4790611	4172052	0.2439
					rs9906760	4225584	0.8301
		USP6	17	miR-19b	rs6502844	4960392	0.8666
					rs9908414	5027764	0.4005
		USP32	17	miR-19b	rs345182	55595546	0.6478
					rs9893536	55663144	0.3615
					rs8079220	55671515	0.3262
					rs237969	55680650	0.6351
					rs8079797	55710411	0.3217
					rs11652788	55714292	0.3941
					rs8064588	55716243	0.5735
		NEDD4L	18	miR-30b	rs6566919	53846204	0.4996
					rs9953073	53846735	0.9221
					rs6566921	53850953	0.3094
					rs8097619	53871218	0.408
					rs4286186	53874543	0.1227
					rs4461163	53877085	0.8655
					rs1573390	53879450	0.9412
					rs4940635	53879847	0.9327
					rs17064338	53913025	0.3523
					rs566032	53918763	0.9609
					rs1787771	53919993	0.3822
					rs1624292	53923233	0.9043
					rs559046	53926001	0.4537
					rs1787777	53926341	0.98
					rs483540	53927525	0.6186
					rs538257	53932365	0.1925
					rs504368	53933770	0.5749
					rs500733	53934177	0.342
					rs552456	53934734	0.803
					rs554192	53935761	0.8973
					rs569125	53937929	0.4596
					rs4940646	53945237	0.6283
					rs11152059	53951363	0.8462
					rs2849214	53953246	0.1316
					rs495587	53958688	0.2619
					rs520210	53959071	0.8067
					rs4940647	53959795	0.3558
					rs549476	53961731	0.07149
					rs878396	53962056	0.01044
					rs4149589	53966015	0.01958
					rs576416	53966822	0.3464
					rs4149598	53967435	0.2335
					rs4149601	53967789	0.2431
					rs9957844	53976490	0.05808
					rs4940651	53982094	0.06767
					rs8094453	53990001	0.09026
					rs1008899	54013845	0.601
					rs4941364	54014157	0.5585
					rs292444	54016611	0.3655
					rs292443	54022932	0.4346
					rs497254	54029897	0.2087
					rs292445	54048700	0.3209
					rs158865	54054001	0.09341
					rs158856	54061503	0.4381
					rs2288772	54066305	0.6554
					rs6566953	54067861	0.6652
					rs3865414	54071424	0.2323
					rs6566955	54073769	0.08062
					rs1551247	54080945	0.9778
					rs1453082	54087084	0.5463
					rs12608075	54088089	0.5127
					rs7236804	54089439	0.7746
					rs4941375	54095115	0.3425
					rs7232823	54106201	0.1558
					rs11664416	54121476	0.8742
					rs4941386	54126912	0.5271
					rs8086835	54132690	0.6911
					rs4941388	54136104	0.4945
					rs8083963	54142011	0.6381
					rs10503022	54142526	0.3721
					rs12606138	54144924	0.6769
					rs4058287	54146701	0.5525
					rs8089678	54151704	0.6195
					rs9947412	54158134	0.558
					rs2075404	54188468	0.1902
					rs9963986	54197017	0.6981
					rs4940675	54198006	0.5434
					rs7242486	54202587	0.7731
					rs7235554	54204684	0.2562
					rs2043265	54206752	0.02488
					rs8086848	54212303	0.6835
					rs6566965	54214133	0.09039
					rs9962179	54221584	0.4135
					rs4940684	54223169	0.1247
					rs6566967	54228718	0.7982
		USP25	21	miR-26a	rs97928	16010848	0.4749
					rs8134327	16025070	0.1056
					rs2823468	16035019	0.792
					rs2404001	16132709	0.9528
					rs8133079	16150021	0.08316
					rs2248859	16164105	0.564
	Glycosphingolipid biosynthesis - ganglioseries	DBT	1	miR-29b, miR-29c	rs11166414	100433414	0.6192
					rs2810424	100436267	0.2826
					rs12021720	100444648	0.2974
					rs12043921	100468501	0.6253
					rs12135215	100475923	0.6253
		ST3GAL5	2	miR-19b	rs1000374	85919684	0.3949
					rs3731824	85941822	0.4539
					rs2030275	85955410	0.5766
					rs12622987	85960058	0.4966
					rs4832217	85973370	0.4068
		ST8SIA4	5	miR-30b	rs3846626	100161167	0.2494
					rs4703117	100162210	0.5623
					rs32478	100163403	0.1113
					rs6886392	100163764	0.5623
					rs4703118	100164144	0.3786
					rs6878151	100164688	0.2025
					rs17159602	100166597	0.2067
					rs10515266	100166961	0.2067
					rs17159616	100167386	0.2067
					rs2548274	100167409	0.2494
					rs17159626	100167635	0.2067
					rs2544920	100169273	0.5644
					rs13857	100170983	0.9835
					rs17779334	100171748	0.7225
					rs11584	100173287	0.5616
					rs2725124	100173676	0.5552
					rs2544919	100174346	0.1414
					rs10075853	100175108	0.9941
					rs3076	100175297	0.7096
					rs3776155	100176105	0.9785
					rs2725123	100177182	0.1428
					rs10057237	100177491	0.9785
					rs3909452	100177734	0.739
					rs3843478	100182628	0.9785
					rs12332642	100183178	0.4369
					rs2544915	100187353	0.1428
					rs2544913	100190277	0.4452
					rs2544912	100190561	0.1428
					rs2544911	100192119	0.1044
					rs2561524	100192891	0.1428
					rs2548278	100193016	0.03388
					rs2561525	100193541	0.1428
					rs26084	100194289	0.6944
					rs26085	100194321	0.6944
					rs2548277	100195749	0.1428
					rs2548276	100195965	0.4452
					rs17780121	100196411	0.454
					rs1559059	100196898	0.8861
					rs185319	100198655	0.2922
					rs32479	100200494	0.8698
					rs2548263	100200970	0.6132
					rs2561526	100201156	0.1428
					rs10078934	100201743	0.8861
					rs4703126	100202326	0.8861
					rs2548279	100205418	0.6132
					rs3756350	100205832	0.8861
					rs1423381	100206299	0.1044
					rs3822366	100207018	0.8861
					rs726971	100210205	0.8861
					rs11738152	100211098	0.8861
					rs2544914	100211413	0.1428
					rs13358325	100211458	0.8861
					rs4703127	100214007	0.8861
					rs980901	100215216	0.7661
					rs3776165	100216515	0.1428
					rs2548272	100216777	0.1428
					rs11742480	100219460	0.8861
					rs11742504	100219493	0.8861
					rs3776166	100221731	0.1428
					rs3846627	100222416	0.8861
					rs3776167	100222492	0.2111
					rs7737721	100223443	0.4452
					rs17780992	100223670	0.454
					rs966257	100225147	0.8861
					rs3776168	100226862	0.6132
					rs2059845	100228543	0.8861
					rs17160705	100230826	0.5047
					rs17724833	100230955	0.7174
					rs11746550	100231715	0.9491
					rs2059198	100232402	0.006146
					rs17160732	100234540	0.1428
					rs7703643	100236683	0.4452
					rs17160771	100238725	0.0361
					rs3776170	100238894	0.4073
					rs3776171	100240198	0.5795
					rs3776173	100241456	0.2483
					rs13355889	100242516	0.1919
					rs17160844	100242957	0.2035
					rs11739418	100248803	0.5875
					rs1423380	100249088	0.4132
					rs6595534	100250242	0.2494
					rs3776176	100260474	0.4132
					rs1423384	100262338	0.2524
					rs1428439	100266700	0.5999
					rs1152127	100276766	0.2499
		ST8SIA3	18	miR-301a	rs3745060	53172723	0.38
					rs1153626	53178332	0.4733
					rs1153623	53179649	0.6431
					rs1942965	53183484	0.7158
